# Supplementary material for: Identification of key genes associated with cervical cancer based on bioinformatics analysis
Source: BMC Cancer. 2024 Jul 25;24:897. doi: 10.1186/s12885-024-12658-z (PMC11282596; doi:10.1186/s12885-024-12658-z)
Supplement: Supplementary file 2 — Supplementary Material 2 [file 12885_2024_12658_MOESM2_ESM.xlsx]

## Sheet: Sheet1
Table S1 Upregulated and downregulated DEGs Information
DEGs	State	GSE63514			GSE67522
		P.Value	adj.P.Val	logFC	P.Value	adj.P.Val	logFC
APOC1	Upregulated	1.15e-14	7.96e-11	4.07546	1.62e-08	2.61e-06	2.79
TOPBP1	Upregulated	1.09e-13	4.27e-10	2.39225	8.85e-11	5.26e-08	1.76
KIF14	Upregulated	1.54e-13	4.68e-10	3.31427	1.02e-12	2.73e-09	1.99
ZIC2	Upregulated	1.88e-13	4.89e-10	5.52768	3.13e-09	7.45e-07	2.87
KNTC1	Upregulated	6.98e-13	1.12e-09	2.97383	1.77e-10	8.79e-08	2.21
ATAD2	Upregulated	2.53e-12	2.46e-09	3.59134	9.52e-12	1.16e-08	2.1
CENPN	Upregulated	2.99e-12	2.72e-09	3.76085	1.06e-07	1.12e-05	1.97
POLQ	Upregulated	3.69e-12	3.01e-09	3.85601	6.8e-11	4.4e-08	2.59
CDKN2A	Upregulated	5.09e-12	3.48e-09	6.40523	2.39e-15	1.02e-10	3.92
RMI2	Upregulated	9.89e-12	5.69e-09	2.80831	2.93e-10	1.27e-07	2.15
NUP210	Upregulated	1.43e-11	7.18e-09	4.47368	2.66e-12	4.68e-09	2.36
UHRF1	Upregulated	1.55e-11	7.44e-09	2.82983	2.09e-09	5.64e-07	2.57
EXO1	Upregulated	2.38e-11	1.02e-08	2.35257	6.1e-11	4.21e-08	2.2
TCAM1P	Upregulated	6.51e-11	2.06e-08	4.63522	1.12e-12	2.76e-09	2.75
KIFC1	Upregulated	7.9e-11	2.21e-08	2.39615	4.75e-09	1.04e-06	2.27
DEPDC1	Upregulated	9.91e-11	2.57e-08	3.41543	1.56e-11	1.59e-08	1.66
MUC4	Upregulated	1.03e-10	2.66e-08	2.24661	0.0019	0.0223	2.22
MELK	Upregulated	1.13e-10	2.77e-08	2.77451	2.05e-12	4.25e-09	2.41
TRIP13	Upregulated	1.14e-10	2.77e-08	2.89551	3.34e-10	1.37e-07	2.28
CDK2	Upregulated	1.25e-10	2.91e-08	2.10857	6.86e-09	1.35e-06	1.51
MCM4	Upregulated	1.47e-10	3.19e-08	1.95912	4.26e-08	5.34e-06	1.85
HLTF	Upregulated	1.7e-10	3.44e-08	2.77469	7.16e-09	1.4e-06	1.65
CA9	Upregulated	1.76e-10	3.54e-08	4.19221	1.64e-07	1.58e-05	2.64
RFC4	Upregulated	2.06e-10	3.89e-08	3.14849	6.69e-14	4.08e-10	2.21
TOP2A	Upregulated	2.35e-10	4.21e-08	2.53457	8.77e-08	9.66e-06	2.34
ECT2	Upregulated	3.09e-10	5.05e-08	2.73133	4.54e-10	1.78e-07	2.09
SMC4	Upregulated	4.78e-10	6.82e-08	3.01672	7.85e-13	2.38e-09	2.09
DDX11	Upregulated	6.2e-10	8.09e-08	1.57003	5.43e-12	7.99e-09	1.62
BORA	Upregulated	6.3e-10	8.16e-08	2.04847	8.94e-09	1.63e-06	1.54
FANCI	Upregulated	7.51e-10	9.1e-08	1.8815	1.16e-12	2.76e-09	2.08
MCM6	Upregulated	1.38e-09	1.35e-07	2.00948	5.34e-12	7.99e-09	1.6
AURKA	Upregulated	1.74e-09	1.57e-07	2.10817	6e-13	2.31e-09	2.56
C1orf112	Upregulated	1.75e-09	1.57e-07	2.76251	2.43e-11	2.12e-08	2.02
CDC25C	Upregulated	2.42e-09	1.98e-07	2.63233	9.72e-11	5.68e-08	1.6
PRC1	Upregulated	2.63e-09	2.12e-07	2.25103	1.01e-09	3.18e-07	2.37
DONSON	Upregulated	2.66e-09	2.13e-07	2.23111	2.74e-12	4.68e-09	1.57
CDCA2	Upregulated	2.84e-09	2.24e-07	2.55357	1.86e-08	2.87e-06	1.63
PLK4	Upregulated	3.71e-09	2.72e-07	2.88326	9.14e-09	1.66e-06	1.62
AIM2	Upregulated	4.06e-09	2.91e-07	4.83243	2.88e-07	2.47e-05	2.36
CELSR3	Upregulated	5.36e-09	3.48e-07	2.49559	1.97e-14	3.55e-10	3.4
NRIP3	Upregulated	5.78e-09	3.69e-07	2.59736	7.97e-07	5.49e-05	1.68
MCM10	Upregulated	5.95e-09	3.76e-07	3.54009	1.15e-09	3.56e-07	1.78
BRCA1	Upregulated	6.47e-09	3.98e-07	1.51802	2.86e-10	1.27e-07	1.64
CDC45	Upregulated	6.51e-09	3.98e-07	2.18054	2.9e-10	1.27e-07	2.56
ASPM	Upregulated	6.98e-09	4.2e-07	3.2227	1.5e-09	4.33e-07	2.44
PLA2G7	Upregulated	7.85e-09	4.54e-07	3.71347	6.27e-06	0.00028	1.7
SYCP2	Upregulated	8.02e-09	4.6e-07	5.1462	1.81e-12	4.07e-09	2.3
CDK1	Upregulated	8.5e-09	4.83e-07	2.70661	3.37e-08	4.47e-06	1.96
BUB1	Upregulated	1.14e-08	5.98e-07	2.66562	1.17e-10	6.42e-08	1.95
TYMS	Upregulated	1.67e-08	7.91e-07	2.08901	4.28e-11	3.38e-08	2.07
CDC25A	Upregulated	2e-08	9.07e-07	1.5664	7.65e-10	2.6e-07	1.56
TROAP	Upregulated	2.07e-08	9.35e-07	1.68919	1.86e-09	5.11e-07	2.35
RAD51AP1	Upregulated	2.1e-08	9.44e-07	2.43333	6.49e-13	2.31e-09	2.23
RAD54L	Upregulated	2.15e-08	9.59e-07	2.5248	2.09e-12	4.25e-09	2.52
LHX2	Upregulated	2.15e-08	9.59e-07	4.05242	1.8e-07	1.7e-05	1.71
FEN1	Upregulated	2.16e-08	9.62e-07	1.67705	5.92e-14	4.08e-10	1.85
CHAF1B	Upregulated	2.37e-08	1.04e-06	1.67143	8.87e-11	5.26e-08	1.96
TIMELESS	Upregulated	2.81e-08	1.19e-06	1.92197	8.36e-13	2.38e-09	2.13
HENMT1	Upregulated	3.75e-08	1.51e-06	3.06214	2.25e-12	4.36e-09	2.61
PLOD2	Upregulated	4e-08	1.58e-06	3.23171	1.67e-08	2.64e-06	1.82
KIF23	Upregulated	4.36e-08	1.69e-06	3.07573	2.66e-10	1.22e-07	1.69
NUSAP1	Upregulated	4.36e-08	1.69e-06	2.35607	6.4e-09	1.28e-06	2.54
HMMR	Upregulated	4.43e-08	1.71e-06	2.96091	5.65e-10	2.1e-07	1.6
STAT1	Upregulated	5.22e-08	1.95e-06	2.73163	6.63e-07	4.77e-05	1.85
MICB	Upregulated	6.11e-08	2.21e-06	2.53586	6.02e-08	7.02e-06	1.88
PLAUR	Upregulated	6.61e-08	2.32e-06	3.03373	6.83e-06	0.000301	1.76
GINS2	Upregulated	1.06e-07	3.43e-06	2.55695	8.79e-08	9.66e-06	2.24
CDCA8	Upregulated	1.07e-07	3.45e-06	1.88416	4.76e-11	3.68e-08	2.14
NEK2	Upregulated	1.13e-07	3.59e-06	2.64351	2.34e-09	6.21e-07	2.32
NCAPG	Upregulated	1.25e-07	3.93e-06	2.16857	5.68e-11	4.14e-08	2.25
STMN1	Upregulated	1.26e-07	3.94e-06	1.99125	2.92e-10	1.27e-07	1.83
MMP12	Upregulated	1.53e-07	4.63e-06	5.04721	1.39e-07	1.38e-05	3.06
E2F7	Upregulated	1.79e-07	5.28e-06	3.45341	1.15e-11	1.29e-08	2.16
FOXM1	Upregulated	1.88e-07	5.47e-06	3.02134	6.3e-11	4.21e-08	2.2
CENPF	Upregulated	2.26e-07	6.41e-06	2.26798	7.08e-12	9.44e-09	2.47
RNF212	Upregulated	3.13e-07	8.42e-06	1.71199	7.31e-09	1.41e-06	1.82
RECQL4	Upregulated	3.28e-07	8.77e-06	2.24339	7.73e-08	8.69e-06	1.72
ZWINT	Upregulated	4.19e-07	1.07e-05	1.65691	5.75e-08	6.84e-06	1.57
CKS1B	Upregulated	4.27e-07	1.09e-05	1.68884	6.93e-07	4.96e-05	1.53
KIF2C	Upregulated	4.47e-07	1.13e-05	1.95207	4.03e-14	4.08e-10	2.8
PIF1	Upregulated	4.48e-07	1.13e-05	2.27902	6.2e-11	4.21e-08	1.78
MOCOS	Upregulated	4.93e-07	1.22e-05	2.19648	4.24e-08	5.34e-06	1.97
TTK	Upregulated	5.33e-07	1.3e-05	2.39162	7.74e-10	2.6e-07	2.15
STIL	Upregulated	6.24e-07	1.49e-05	2.19775	2.38e-12	4.42e-09	2.48
KIF15	Upregulated	8.32e-07	1.88e-05	3.02809	1.2e-10	6.45e-08	1.69
TMEM44	Upregulated	8.71e-07	1.96e-05	2.19671	1.63e-09	4.63e-07	1.88
ANLN	Upregulated	8.8e-07	1.97e-05	2.19531	4.95e-09	1.08e-06	1.75
NUP62CL	Upregulated	1.07e-06	2.33e-05	2.38438	1.93e-07	1.8e-05	1.82
GBP5	Upregulated	1.11e-06	2.4e-05	3.13107	3.5e-05	0.00109	1.94
DLGAP5	Upregulated	1.21e-06	2.58e-05	2.42835	1.47e-11	1.57e-08	2.25
RIPPLY3	Upregulated	1.31e-06	2.76e-05	1.52018	2.89e-06	0.000151	1.94
CDCA5	Upregulated	1.56e-06	3.19e-05	2.13696	4.23e-11	3.38e-08	2.44
KIAA0101	Upregulated	1.77e-06	3.56e-05	1.68704	1.7e-08	2.67e-06	2.25
CKS2	Upregulated	1.86e-06	3.69e-05	1.69246	7.94e-07	5.49e-05	1.53
BIRC5	Upregulated	1.99e-06	3.89e-05	2.24606	6.73e-11	4.4e-08	2.25
TPX2	Upregulated	2.15e-06	4.16e-05	1.85174	4.93e-08	6.03e-06	1.85
MMP9	Upregulated	2.52e-06	4.76e-05	3.59967	1.59e-05	0.000581	2.77
SPP1	Upregulated	2.61e-06	4.91e-05	3.85665	3.18e-09	7.53e-07	3.94
KIF11	Upregulated	2.73e-06	5.1e-05	2.21527	5.79e-08	6.86e-06	1.52
AURKB	Upregulated	2.79e-06	5.18e-05	1.85173	3.11e-08	4.2e-06	2.41
EPSTI1	Upregulated	3.22e-06	5.84e-05	2.62306	3.28e-05	0.00103	1.89
ISG15	Upregulated	3.23e-06	5.85e-05	2.35154	5.93e-07	4.37e-05	2.36
BCL2L12	Upregulated	3.42e-06	6.16e-05	1.60132	6.39e-14	4.08e-10	1.51
RNASEH2A	Upregulated	3.54e-06	6.35e-05	1.77894	3.06e-10	1.28e-07	1.84
MCM5	Upregulated	4.03e-06	7.07e-05	1.89719	1.17e-06	7.43e-05	1.68
KIF20A	Upregulated	4.63e-06	7.92e-05	2.08506	4.83e-11	3.68e-08	2.5
FANCD2	Upregulated	4.73e-06	8.06e-05	1.60228	5.73e-11	4.14e-08	1.99
OIP5	Upregulated	5.36e-06	8.9e-05	2.8117	8.62e-09	1.58e-06	2.1
CXCL8	Upregulated	5.52e-06	9.14e-05	3.92707	5.77e-07	4.27e-05	3.86
FAM64A	Upregulated	6.16e-06	0.0001	2.21279	2.99e-10	1.27e-07	1.69
CCNB2	Upregulated	7.21e-06	0.000115	1.59113	1.23e-09	3.71e-07	2.51
CEP55	Upregulated	8.85e-06	0.000136	2.49853	1.38e-10	7.19e-08	2.36
NEFH	Upregulated	9.62e-06	0.000146	2.93698	8.14e-05	0.0021	2.01
WDR66	Upregulated	1.52e-05	0.000215	3.1753	9.01e-06	0.000366	2.27
TK1	Upregulated	1.59e-05	0.000223	1.67325	1.03e-05	0.000407	1.82
WDR90	Upregulated	2.05e-05	0.000275	1.86017	9.16e-08	1e-05	1.54
DSG2	Upregulated	2.08e-05	0.000279	1.69294	1.17e-10	6.42e-08	2.37
SLC15A3	Upregulated	2.48e-05	0.000323	1.6579	1.24e-07	1.27e-05	1.59
PARP14	Upregulated	2.64e-05	0.000339	1.87188	1.12e-10	6.36e-08	2.04
MCM7	Upregulated	3.24e-05	0.0004	1.81442	5.66e-12	8.05e-09	1.59
ENO2	Upregulated	3.82e-05	0.00046	2.7848	7.96e-07	5.49e-05	1.88
CCNE1	Upregulated	3.98e-05	0.000477	1.52871	1.56e-09	4.48e-07	1.6
CCNA2	Upregulated	4.06e-05	0.000484	1.99968	2.89e-08	3.95e-06	1.6
LRP8	Upregulated	4.26e-05	0.000504	2.0036	2.53e-09	6.51e-07	1.64
OAS2	Upregulated	5.89e-05	0.000658	2.01951	2.34e-06	0.000128	1.8
ABCC5	Upregulated	7.27e-05	0.000785	1.58491	3.69e-09	8.5e-07	1.62
CXCL9	Upregulated	7.31e-05	0.000789	3.7091	0.000161	0.00354	2.18
CDKN3	Upregulated	7.53e-05	0.000809	2.52741	4.59e-10	1.78e-07	2.05
PLAU	Upregulated	9.28e-05	0.000961	1.63631	3.05e-06	0.000158	1.8
CXCL10	Upregulated	9.92e-05	0.00102	2.96678	3.9e-05	0.00118	2.56
KLHL35	Upregulated	0.000107	0.00109	2.0622	8.34e-11	5.16e-08	2.83
GSDMB	Upregulated	0.00014	0.00135	1.81463	8.36e-09	1.56e-06	2.05
NCEH1	Upregulated	0.000142	0.00137	2.18569	8.01e-07	5.5e-05	1.64
UBE2T	Upregulated	0.000193	0.00176	1.96694	2.95e-10	1.27e-07	2.2
ADAM8	Upregulated	0.000233	0.00206	1.60724	1.28e-06	7.97e-05	1.88
LAMP3	Upregulated	0.000272	0.00234	1.98174	3.17e-07	2.69e-05	2.2
IL17RB	Upregulated	0.000294	0.0025	1.77444	8.26e-05	0.00212	1.58
ISG20	Upregulated	0.000436	0.00345	1.89718	0.000181	0.00385	1.53
SLC2A1	Upregulated	0.000486	0.00377	1.7565	0.000171	0.0037	1.58
CDC20	Upregulated	0.000505	0.00389	1.59834	3.47e-09	8.08e-07	2.61
CDT1	Upregulated	0.000512	0.00393	1.72179	6.72e-10	2.37e-07	2.42
RHPN2	Upregulated	0.000516	0.00397	1.77659	0.000115	0.00273	1.82
CBS	Upregulated	0.000633	0.00468	1.9481	2.96e-07	2.53e-05	2.41
WARS	Upregulated	0.000682	0.00499	1.85351	6.71e-05	0.0018	1.6
NTS	Upregulated	0.000995	0.0068	3.11268	0.00108	0.0146	1.75
CXCL13	Upregulated	0.00106	0.00719	2.15336	0.000608	0.0095	1.82
SIX4	Upregulated	0.00139	0.00897	2.68677	2.18e-06	0.000122	1.97
RYR1	Upregulated	0.00152	0.00967	1.89288	1.13e-07	1.18e-05	1.98
IFI6	Upregulated	0.00173	0.0107	1.55941	0.00317	0.0328	1.56
IGF2BP3	Upregulated	0.00212	0.0127	1.94226	0.000232	0.00465	1.53
SEL1L3	Upregulated	0.00295	0.0165	1.75499	0.00202	0.0233	1.54
EPCAM	Upregulated	0.0076	0.0345	1.57915	6.16e-05	0.00168	2.01
CEL	Upregulated	0.00772	0.0349	1.65845	1.42e-07	1.41e-05	3.37
scnn1b	Downregulated	1.31e-13	4.41e-10	-5.3052	0.00122	0.016	-1.93
c15orf59	Downregulated	9.02e-13	1.33e-09	-2.40772	3.37e-08	4.47e-06	-2.63
fam3d	Downregulated	1.18e-12	1.61e-09	-6.13564	1.92e-06	0.00011	-2.87
slc5a1	Downregulated	2.47e-12	2.46e-09	-2.56391	1.86e-05	0.000654	-2.02
crnn	Downregulated	8.61e-12	5.17e-09	-9.50932	7.56e-06	0.000321	-4.95
pla2g4f	Downregulated	1.03e-11	5.77e-09	-3.10333	0.000237	0.00474	-2.11
edn3	Downregulated	6.2e-11	2.02e-08	-5.39877	4.12e-07	3.3e-05	-2.82
mapk10	Downregulated	1.55e-10	3.28e-08	-2.07592	3.92e-07	3.18e-05	-1.81
sptlc3	Downregulated	1.75e-10	3.53e-08	-2.50357	1.78e-07	1.69e-05	-1.65
slurp1	Downregulated	1.92e-10	3.71e-08	-4.88766	4.22e-06	0.000206	-4.67
acox2	Downregulated	3.13e-10	5.09e-08	-2.54866	1.8e-10	8.83e-08	-2.1
acpp	Downregulated	9.29e-10	1.03e-07	-3.2113	0.000189	0.00396	-2.04
ar	Downregulated	1.33e-09	1.31e-07	-4.11691	4.42e-10	1.75e-07	-2.32
bbox1	Downregulated	1.54e-09	1.46e-07	-4.82783	2.34e-06	0.000128	-3.06
gatsl3	Downregulated	2.18e-09	1.83e-07	-1.63831	1.63e-05	0.00059	-1.66
mgll	Downregulated	2.91e-09	2.28e-07	-2.85996	2.41e-09	6.31e-07	-2.09
clic3	Downregulated	2.92e-09	2.28e-07	-5.16376	0.00284	0.0302	-1.94
prss2	Downregulated	3.19e-09	2.43e-07	-3.01066	4.71e-07	3.66e-05	-2.02
tmprss11b	Downregulated	3.35e-09	2.54e-07	-6.75643	6.14e-05	0.00168	-3.04
mal	Downregulated	4.58e-09	3.18e-07	-6.34998	5.36e-06	0.000247	-4.04
endou	Downregulated	4.83e-09	3.28e-07	-5.78739	6.21e-08	7.2e-06	-2.45
cyp4f22	Downregulated	5.61e-09	3.61e-07	-4.33976	1.2e-07	1.24e-05	-4.15
kcnk7	Downregulated	8.8e-09	4.96e-07	-2.09585	3.01e-07	2.57e-05	-1.7
spink5	Downregulated	1.24e-08	6.4e-07	-5.84797	0.000526	0.00852	-2.93
sult2b1	Downregulated	1.54e-08	7.55e-07	-3.57776	0.000744	0.011	-2.44
tprg1	Downregulated	2.51e-08	1.08e-06	-4.95837	1.37e-06	8.32e-05	-1.76
cysrt1	Downregulated	2.52e-08	1.09e-06	-4.9028	0.00372	0.037	-2.28
tbx3	Downregulated	3.35e-08	1.37e-06	-3.12786	2.91e-09	7.17e-07	-1.78
sostdc1	Downregulated	4.31e-08	1.68e-06	-4.54262	1.84e-05	0.000648	-1.53
tgm5	Downregulated	4.87e-08	1.84e-06	-3.43572	1.64e-06	9.74e-05	-2.05
upk1a	Downregulated	5.12e-08	1.91e-06	-5.6827	8.68e-07	5.88e-05	-4.07
ccnd1	Downregulated	6.2e-08	2.23e-06	-1.91187	4.34e-05	0.00128	-1.58
sfta2	Downregulated	6.2e-08	2.23e-06	-4.55847	0.000455	0.00762	-1.99
prss27	Downregulated	6.7e-08	2.35e-06	-4.41719	0.00236	0.0262	-2.09
s100a12	Downregulated	6.97e-08	2.43e-06	-4.74033	0.00132	0.017	-1.66
apod	Downregulated	7.11e-08	2.47e-06	-3.52975	2.82e-09	7.04e-07	-4.18
ppl	Downregulated	7.38e-08	2.54e-06	-2.28005	0.00201	0.0232	-1.92
alox12	Downregulated	7.52e-08	2.58e-06	-5.26971	6.63e-05	0.00178	-3.02
cda	Downregulated	7.73e-08	2.64e-06	-3.32467	2.85e-07	2.46e-05	-2.36
cited4	Downregulated	7.76e-08	2.64e-06	-3.41513	0.000176	0.00378	-1.65
hopx	Downregulated	8.15e-08	2.75e-06	-3.0184	5.17e-08	6.23e-06	-3.66
zbed2	Downregulated	8.36e-08	2.81e-06	-4.61515	1.27e-05	0.000482	-2.06
tst	Downregulated	9.34e-08	3.07e-06	-2.20124	1.54e-07	1.5e-05	-1.53
nsg1	Downregulated	1.22e-07	3.84e-06	-3.85964	5.75e-05	0.0016	-2.43
ankrd35	Downregulated	1.32e-07	4.1e-06	-3.04021	1.04e-06	6.78e-05	-2.37
hpgd	Downregulated	1.55e-07	4.67e-06	-2.22482	5.46e-05	0.00154	-2.51
rdh12	Downregulated	1.74e-07	5.17e-06	-5.39624	4.44e-07	3.48e-05	-3.66
cyp3a5	Downregulated	1.75e-07	5.18e-06	-3.98645	0.00116	0.0154	-1.55
ndrg4	Downregulated	3.21e-07	8.6e-06	-3.41154	0.000246	0.00486	-2.07
cxcl14	Downregulated	3.47e-07	9.19e-06	-2.65637	4.62e-05	0.00135	-2.87
anxa9	Downregulated	4.05e-07	1.04e-05	-1.92275	0.000426	0.00724	-1.92
tm7sf2	Downregulated	4.12e-07	1.06e-05	-2.9724	5.35e-05	0.00152	-2.2
ahnak	Downregulated	4.52e-07	1.14e-05	-2.34793	6.33e-05	0.00173	-2
znf91	Downregulated	5.34e-07	1.31e-05	-2.36733	1.12e-09	3.49e-07	-2.05
cfd	Downregulated	5.56e-07	1.35e-05	-2.91339	1.48e-08	2.46e-06	-2.34
fam189a2	Downregulated	5.63e-07	1.37e-05	-2.88322	3.75e-07	3.08e-05	-1.89
rptn	Downregulated	5.95e-07	1.43e-05	-4.59462	7.44e-07	5.24e-05	-4.32
cwh43	Downregulated	6.49e-07	1.54e-05	-3.71453	8.98e-07	6.01e-05	-2.73
scel	Downregulated	7.26e-07	1.68e-05	-4.04036	0.00127	0.0165	-1.74
spink7	Downregulated	8.72e-07	1.96e-05	-6.5023	8.6e-07	5.83e-05	-4.82
klk12	Downregulated	1.21e-06	2.58e-05	-4.8272	4.98e-05	0.00143	-2.96
klk8	Downregulated	1.24e-06	2.63e-05	-3.2816	0.000218	0.00442	-2.25
nipal4	Downregulated	1.28e-06	2.69e-05	-3.36245	0.000172	0.00373	-2.35
spns2	Downregulated	1.32e-06	2.77e-05	-2.55491	5.42e-06	0.000249	-2.12
tgm3	Downregulated	1.48e-06	3.05e-05	-3.96223	3.34e-07	2.8e-05	-4.65
ppp1r3c	Downregulated	1.5e-06	3.08e-05	-5.12415	1.05e-07	1.12e-05	-3.64
gpx3	Downregulated	1.64e-06	3.33e-05	-3.13466	7.81e-09	1.48e-06	-2.72
krt78	Downregulated	1.76e-06	3.54e-05	-2.37741	1.78e-05	0.000631	-3.36
ptk6	Downregulated	1.84e-06	3.66e-05	-2.98421	0.00161	0.0197	-1.7
sbsn	Downregulated	2.14e-06	4.15e-05	-5.20453	0.000618	0.00964	-3.62
cnfn	Downregulated	2.19e-06	4.22e-05	-4.83822	0.0015	0.0187	-2.53
vat1	Downregulated	2.69e-06	5.03e-05	-1.55903	2.14e-08	3.18e-06	-1.51
ivl	Downregulated	2.89e-06	5.35e-05	-4.24363	2.32e-05	0.000782	-1.89
sash1	Downregulated	4.27e-06	7.41e-05	-2.0297	3.07e-06	0.000158	-1.54
klk13	Downregulated	4.34e-06	7.51e-05	-2.61545	2.72e-05	0.00089	-3.29
klf4	Downregulated	4.94e-06	8.35e-05	-2.58975	7.74e-08	8.69e-06	-2.6
atp6v1c2	Downregulated	4.97e-06	8.39e-05	-3.1703	7.7e-07	5.4e-05	-2.68
cyp2c18	Downregulated	5.11e-06	8.58e-05	-3.31319	6.89e-06	0.000302	-2.26
ldoc1	Downregulated	5.76e-06	9.46e-05	-2.21414	6.28e-09	1.27e-06	-2.28
crct1	Downregulated	5.76e-06	9.47e-05	-5.34053	0.000132	0.00303	-3.54
hspb8	Downregulated	5.98e-06	9.78e-05	-3.00783	4.48e-05	0.00131	-1.78
lce3d	Downregulated	6.7e-06	0.000108	-5.3678	1.54e-05	0.000565	-4.74
epb41l3	Downregulated	7.2e-06	0.000115	-2.36876	1.39e-06	8.48e-05	-1.9
dapl1	Downregulated	8e-06	0.000125	-4.22642	0.00027	0.00519	-2.98
tff3	Downregulated	8.32e-06	0.000129	-5.1494	0.000178	0.00381	-2.59
fam83c	Downregulated	9e-06	0.000137	-1.70257	0.00536	0.0482	-1.85
dmkn	Downregulated	1.01e-05	0.000152	-4.00243	6.5e-06	0.000289	-3.32
prss3	Downregulated	1.26e-05	0.000183	-3.96373	1.07e-06	6.96e-05	-3.55
zscan18	Downregulated	1.44e-05	0.000205	-2.4988	6.03e-10	2.2e-07	-1.83
fcer1a	Downregulated	1.51e-05	0.000214	-2.55628	8.52e-10	2.8e-07	-3.09
prac1	Downregulated	1.66e-05	0.00023	-2.98382	5.16e-05	0.00148	-2.26
cryab	Downregulated	1.77e-05	0.000244	-3.8138	1.3e-08	2.2e-06	-3.11
klk10	Downregulated	2.91e-05	0.000367	-3.18742	0.00154	0.0191	-2.09
znf415	Downregulated	2.99e-05	0.000375	-2.35301	1.8e-08	2.81e-06	-1.54
tp53aip1	Downregulated	3.3e-05	0.000407	-2.70927	0.000216	0.00439	-1.9
fam46b	Downregulated	3.7e-05	0.000449	-2.76539	0.00101	0.0139	-1.93
krt2	Downregulated	3.74e-05	0.000452	-3.53872	2.13e-07	1.97e-05	-3.95
gsta4	Downregulated	3.75e-05	0.000453	-2.0365	2.75e-07	2.41e-05	-2.27
sh3bgrl2	Downregulated	4.05e-05	0.000483	-2.58723	1.98e-08	2.99e-06	-2.22
ankrd22	Downregulated	4.07e-05	0.000484	-2.22019	0.000117	0.00277	-1.75
vsig10l	Downregulated	4.66e-05	0.000544	-3.5689	0.000143	0.00323	-2.13
slc24a3	Downregulated	5.75e-05	0.000646	-2.1561	3.43e-06	0.000173	-1.98
slc7a2	Downregulated	6.02e-05	0.000669	-2.58375	7e-06	0.000305	-2.02
klk7	Downregulated	7.64e-05	0.000818	-2.78271	0.00165	0.02	-2.63
alox12b	Downregulated	8.09e-05	0.000859	-3.90236	2.56e-05	0.00085	-3.31
muc15	Downregulated	9.54e-05	0.000983	-3.16604	8.58e-05	0.00218	-1.58
bex4	Downregulated	0.000103	0.00105	-2.4131	4.36e-05	0.00129	-1.61
apcdd1	Downregulated	0.000111	0.00112	-1.53616	6.36e-07	4.61e-05	-1.8
rai2	Downregulated	0.000171	0.0016	-1.53631	1.24e-07	1.27e-05	-1.72
slc39a2	Downregulated	0.000175	0.00163	-1.91879	7.65e-05	0.002	-2.29
spon1	Downregulated	0.000187	0.00172	-2.5182	4.52e-06	0.000216	-2.23
igfbp6	Downregulated	0.000192	0.00175	-2.28114	6.84e-05	0.00183	-2.43
il36rn	Downregulated	0.000212	0.00191	-2.43172	0.000158	0.00349	-2.5
krtdap	Downregulated	0.000221	0.00197	-5.18089	0.000446	0.00751	-3.92
pamr1	Downregulated	0.000223	0.00199	-2.40256	1.1e-09	3.45e-07	-3.06
gbp6	Downregulated	0.000273	0.00235	-3.36793	0.000823	0.0119	-1.76
wfdc5	Downregulated	0.00034	0.00281	-1.93413	0.000485	0.00799	-1.63
krt1	Downregulated	0.000356	0.00292	-5.22838	0.000137	0.00312	-4.34
ephb6	Downregulated	0.000365	0.00298	-1.58992	7.94e-06	0.000334	-2.02
cited2	Downregulated	0.000373	0.00303	-1.79416	4.55e-08	5.6e-06	-1.63
lrrc20	Downregulated	0.000426	0.00339	-1.57385	1.81e-05	0.00064	-1.86
pnliprp3	Downregulated	0.000522	0.004	-2.88618	2.09e-06	0.000118	-2.31
pof1b	Downregulated	0.000582	0.00437	-2.03182	0.000167	0.00364	-2.16
aadacl2	Downregulated	0.000606	0.00452	-2.19144	0.000132	0.00303	-2.11
lor	Downregulated	0.000635	0.00469	-2.87599	1.09e-06	7.05e-05	-5.2
gjb6	Downregulated	0.000701	0.0051	-3.65848	0.0027	0.029	-2.31
peg3	Downregulated	0.000722	0.00523	-2.1603	8.17e-07	5.57e-05	-1.94
ndn	Downregulated	0.000832	0.00588	-2.38336	1.58e-08	2.57e-06	-2.55
slit2	Downregulated	0.000865	0.00606	-1.82994	0.000144	0.00324	-1.68
ablim1	Downregulated	0.000891	0.00621	-1.94038	0.000817	0.0118	-1.52
masp1	Downregulated	0.000961	0.00661	-2.06914	2.64e-08	3.69e-06	-2.59
cd207	Downregulated	0.001	0.00683	-2.04567	6.1e-05	0.00168	-2
msx1	Downregulated	0.00108	0.00727	-2.80156	0.00409	0.0396	-1.58
igfbp5	Downregulated	0.00322	0.0177	-2.16708	3.65e-06	0.000182	-3
rerg	Downregulated	0.00359	0.0193	-1.50019	0.000112	0.00268	-1.55
cobl	Downregulated	0.00378	0.0201	-1.61522	1.35e-06	8.29e-05	-2.14
ndrg2	Downregulated	0.00467	0.0237	-1.50108	0.00234	0.0261	-1.52
hal	Downregulated	0.00481	0.0242	-2.14106	0.000464	0.00774	-2.22
elovl4	Downregulated	0.00519	0.0257	-1.76487	2.62e-05	0.000865	-2.39
sprr2b	Downregulated	0.00521	0.0258	-2.78223	0.00328	0.0336	-2.89
abca8	Downregulated	0.00849	0.0375	-1.86448	6.42e-07	4.63e-05	-1.69
ddit4l	Downregulated	0.00907	0.0393	-1.84219	2.3e-05	0.000779	-1.56
rasd1	Downregulated	0.00964	0.0411	-1.75939	8.94e-05	0.00226	-2.09
aqp1	Downregulated	0.0126	0.0496	-1.691	3.48e-07	2.9e-05	-1.6
