# Supplementary material for: Identification of key genes associated with cervical cancer based on bioinformatics analysis
Source: BMC Cancer. 2024 Jul 25;24:897. doi: 10.1186/s12885-024-12658-z (PMC11282596; doi:10.1186/s12885-024-12658-z)
Supplement: Supplementary file 3 — Supplementary Material 3 [file 12885_2024_12658_MOESM3_ESM.xlsx]

## Sheet: Sheet1
Table S2 The screening of hubgenes
	Closeness		BottleNeck		Betweenness		EPC		Stress		Radiality		MNC		MCC		EcCentricity		DMNC		ClusteringCoefficient		Degree
	Name	Score	Name	Score	Name	Score	Name	Score	Name	Score	Name	Score	Name	Score	Name	Score	Name	Score	Name	Score	Name	Score	Name	Score
up-regulation hubgene	CCNA2	105.417	MMP9	10	MMP9	2040.26	KIF11	28.373	STAT1	12142	CCNA2	5.47431	TOP2A	88	AURKA	3.21539e+63	CA9	0.246269	CDCA2	1.63653	AIM2	1	TOP2A	88
	TOP2A	104.817	RFC4	9	STAT1	1652.44	EXO1	28.045	MMP9	11542	BRCA1	5.45175	CDK1	87	NCAPG	3.21539e+63	SPP1	0.246269	CENPN	1.6304	WARS	1	CDK1	87
	CDK1	104.317	CCNE1	8	BRCA1	1279.13	CDKN3	28.014	BRCA1	10732	FOXM1	5.42167	CDC45	86	KIF11	3.21539e+63	MMP9	0.246269	NEK2	1.62931	CXCL13	1	CDC45	86
	CDC45	103.817	AURKA	7	AURKA	832.732	BIRC5	27.882	CDKN2A	6084	AURKA	5.41415	CCNA2	86	CDC45	3.21539e+63	AURKA	0.246269	ANLN	1.61124	EPSTI1	1	CCNA2	86
	AURKA	103.75	ISG15	7	CA9	704.129	CDC45	27.767	CDK2	6034	TOP2A	5.39911	MCM10	85	TTK	3.21539e+63	CDKN2A	0.246269	PRC1	1.60979	PARP14	1	AURKA	85
	MCM10	103.317	NTS	6	CCNA2	649.839	KIF20A	27.724	MCM5	5560	CDK1	5.39159	EXO1	85	NUSAP1	3.21539e+63	BRCA1	0.246269	PLK4	1.60523	NUP210	1	MCM10	85
	CDC20	103.317	CDK2	6	CDK2	645.583	CCNB2	27.721	CCNA2	5212	CDC45	5.38407	CCNB2	85	CCNB2	3.21539e+63	CCNE1	0.246269	CKS2	1.60059	RNF212	1	EXO1	85
	CCNB2	103.317	STAT1	5	ISG15	640.745	DLGAP5	27.475	FOXM1	4842	KIF23	5.37655	AURKA	84	CDCA8	3.21539e+63	EPCAM	0.246269	FAM64A	1.60004	IGF2BP3	1	CDC20	85
	EXO1	103.15	ENO2	5	FOXM1	617.1	FOXM1	27.463	AURKA	4170	MCM10	5.37655	KIF11	84	CCNA2	3.21539e+63	FOXM1	0.246269	TK1	1.59893	STMN1	0.993846	CCNB2	85
	AURKB	102.817	CA9	4	SLC2A1	590.001	CCNA2	27.429	EPCAM	3516	CDC20	5.37655	TTK	84	KIF2C	3.21539e+63	CCNA2	0.246269	CDCA5	1.59878	BORA	0.990991	KIF11	84
down-regulation hubgene	IVL	35.3524	KRT2	34	KRT2	1931.04	IVL	21.353	KRT2	5796	KRT2	8.11429	LOR	16	LCE3D	757	IGFBP6	0.144309	SPRR2B	0.621988	AHNAK	1	IVL	17
	LOR	34.6857	IVL	22	IGFBP6	1650	LOR	21.269	IGFBP6	4500	KRT1	8.08955	IVL	16	LOR	612	KRT2	0.144309	RPTN	0.618139	DMKN	1	LOR	16
	SPINK5	33.6738	LOR	20	CCND1	1596	LCE3D	20.374	IGFBP5	4228	IVL	8.05244	CRCT1	12	CRCT1	584	TGM3	0.123693	CNFN	0.596661	ALOX12	1	SPINK5	15
	KRT1	33.369	IGFBP6	16	IGFBP5	1568	CRCT1	20.142	CCND1	4066	LOR	8.0277	LCE3D	12	IVL	547	LOR	0.123693	LCE3D	0.570764	PLA2G4F	1	LCE3D	13
	CNFN	31.8738	IGFBP5	15	SPINK5	768.196	CNFN	19.972	SPINK5	3238	ALOX12B	7.92875	SPINK5	11	CNFN	513	PPL	0.123693	SCEL	0.538721	ELOVL4	1	CRCT1	12
	LCE3D	31.7905	SPINK5	14	KRT1	712.383	KRT1	19.828	IVL	2692	TGM3	7.91638	SCEL	10	KRTDAP	490	ALOX12B	0.123693	PPL	0.495674	RPTN	0.866667	CNFN	12
	KRT2	31.4833	CCND1	14	IVL	601.677	SCEL	19.507	KRT1	2542	CYP4F22	7.84216	SBSN	10	SCEL	330	KRT1	0.123693	TGM3	0.477329	TGM5	0.833333	SBSN	11
	TGM3	31.3524	TGM3	8	KRT78	562.786	TGM3	19.393	LOR	2226	NIPAL4	7.84216	KRTDAP	10	SBSN	269	CYP4F22	0.123693	ALOX12B	0.475638	CWH43	0.666667	KRT1	11
	ALOX12B	31.2357	KRT1	7	CYP4F22	511.34	SBSN	19.263	CYP4F22	1888	SPINK5	7.84216	KRT1	10	SPRR2B	193	NIPAL4	0.123693	CYP4F22	0.475638	KLK8	0.666667	SCEL	10
	CRCT1	30.7905	NIPAL4	7	ALOX12B	504.635	SPINK5	19.115	ALOX12B	1786	CNFN	7.76794	TGM3	9	PPL	158	IVL	0.123693	TGM5	0.473661	SPRR2B	0.607143	TGM3	10
