# Supplementary material for: Identification of key genes associated with cervical cancer based on bioinformatics analysis
Source: BMC Cancer. 2024 Jul 25;24:897. doi: 10.1186/s12885-024-12658-z (PMC11282596; doi:10.1186/s12885-024-12658-z)
Supplement: Supplementary file 4 — Supplementary Material 4 [file 12885_2024_12658_MOESM4_ESM.xlsx]

## Sheet: Sheet1
Table S3 The target genes of miR-21
miRDB		miRTarBase		TargetScan
miRNA Name	Target Gene	miRNA Name	Target Gene	miRNA Name	Target Gene
hsa-miR-21-3p	STK38L	hsa-miR-21-3p	SUV420H1	hsa-miR-21-3p	SHISA7
hsa-miR-21-3p	PCDH19	hsa-miR-21-3p	MED25	hsa-miR-21-3p	RPA3-AS1
hsa-miR-21-3p	TSC22D2	hsa-miR-21-3p	CLIP4	hsa-miR-21-3p	RSRC2
hsa-miR-21-3p	TOGARAM1	hsa-miR-21-3p	SH3GLB1	hsa-miR-21-3p	RRAGB
hsa-miR-21-3p	ATP1B1	hsa-miR-21-3p	SOX4	hsa-miR-21-3p	C20orf202
hsa-miR-21-3p	GRIA2	hsa-miR-21-3p	SREK1IP1	hsa-miR-21-3p	OR10W1
hsa-miR-21-3p	LAMP1	hsa-miR-21-3p	LCLAT1	hsa-miR-21-3p	C12orf68
hsa-miR-21-3p	NAP1L5	hsa-miR-21-3p	CYCS	hsa-miR-21-3p	RP11-181C3.1
hsa-miR-21-3p	CDK8	hsa-miR-21-3p	MAT2B	hsa-miR-21-3p	HTN1
hsa-miR-21-3p	ZNF326	hsa-miR-21-3p	MAT2A	hsa-miR-21-3p	HIGD1A
hsa-miR-21-3p	UBE4B	hsa-miR-21-3p	NOC3L	hsa-miR-21-3p	PHYHD1
hsa-miR-21-3p	AKAP11	hsa-miR-21-3p	NCAM2	hsa-miR-21-3p	SNRPB2
hsa-miR-21-3p	MAP2K4	hsa-miR-21-3p	C14orf144	hsa-miR-21-3p	CCAR1
hsa-miR-21-3p	ALCAM	hsa-miR-21-3p	UBA1	hsa-miR-21-3p	FYTTD1
hsa-miR-21-3p	MAP3K1	hsa-miR-21-3p	ZNF618	hsa-miR-21-3p	PPP1R1A
hsa-miR-21-3p	FYTTD1	hsa-miR-21-3p	SGK1	hsa-miR-21-3p	OR5T2
hsa-miR-21-3p	PARD3B	hsa-miR-21-3p	CELF1	hsa-miR-21-3p	RINT1
hsa-miR-21-3p	PHYHIPL	hsa-miR-21-3p	CCND1	hsa-miR-21-3p	OFCC1
hsa-miR-21-3p	FOXO3	hsa-miR-21-3p	C5orf51	hsa-miR-21-3p	YIPF4
hsa-miR-21-3p	GPM6A	hsa-miR-21-3p	ARNTL	hsa-miR-21-3p	DEFA4
hsa-miR-21-3p	ELL2	hsa-miR-21-3p	AGBL3	hsa-miR-21-3p	NAP1L5
hsa-miR-21-3p	SERINC5	hsa-miR-21-3p	ZNF546	hsa-miR-21-3p	MAGEB18
hsa-miR-21-3p	RRAGB	hsa-miR-21-3p	GPAM	hsa-miR-21-3p	RBM33
hsa-miR-21-3p	ZIC5	hsa-miR-21-3p	KIF6	hsa-miR-21-3p	SLC35B3
hsa-miR-21-3p	OR10W1	hsa-miR-21-3p	STARD13	hsa-miR-21-3p	ZNF534
hsa-miR-21-3p	CDK14	hsa-miR-21-3p	SOX11	hsa-miR-21-3p	TFG
hsa-miR-21-3p	SMAD7	hsa-miR-21-3p	DNAJC10	hsa-miR-21-3p	TFRC
hsa-miR-21-3p	CAMSAP2	hsa-miR-21-3p	ARRDC2	hsa-miR-21-3p	MYBPH
hsa-miR-21-3p	TMEFF1	hsa-miR-21-3p	ZNF132	hsa-miR-21-3p	C15orf57
hsa-miR-21-3p	GAD2	hsa-miR-21-3p	RAB32	hsa-miR-21-3p	ARL2BP
hsa-miR-21-3p	TMEM164	hsa-miR-21-3p	ST13	hsa-miR-21-3p	OARD1
hsa-miR-21-3p	SNRK	hsa-miR-21-3p	GPR137C	hsa-miR-21-3p	LAMP1
hsa-miR-21-3p	PPP1R2	hsa-miR-21-3p	C4orf32	hsa-miR-21-3p	MLANA
hsa-miR-21-3p	SEH1L	hsa-miR-21-3p	ZBTB46	hsa-miR-21-3p	MAL
hsa-miR-21-3p	CPEB2	hsa-miR-21-3p	SNX13	hsa-miR-21-3p	STAMBPL1
hsa-miR-21-3p	TIAM1	hsa-miR-21-3p	SALL1	hsa-miR-21-3p	GJA1
hsa-miR-21-3p	MAGEB18	hsa-miR-21-3p	CALM1	hsa-miR-21-3p	CCDC158
hsa-miR-21-3p	HS2ST1	hsa-miR-21-3p	ZNF267	hsa-miR-21-3p	FBP1
hsa-miR-21-3p	DDX4	hsa-miR-21-3p	RNF149	hsa-miR-21-3p	C1orf122
hsa-miR-21-3p	UMAD1	hsa-miR-21-3p	GAS1	hsa-miR-21-3p	ZNF302
hsa-miR-21-3p	FAM83H	hsa-miR-21-3p	UHRF1BP1	hsa-miR-21-3p	IGFBP4
hsa-miR-21-3p	SRSF2	hsa-miR-21-3p	TMEM241	hsa-miR-21-3p	FPR2
hsa-miR-21-3p	RC3H1	hsa-miR-21-3p	PRIM1	hsa-miR-21-3p	TP53
hsa-miR-21-3p	BCL2L11	hsa-miR-21-3p	SF1	hsa-miR-21-3p	HLA-DQA2
hsa-miR-21-3p	RTN3	hsa-miR-21-3p	CLASP1	hsa-miR-21-3p	CHORDC1
hsa-miR-21-3p	ZC3H12C	hsa-miR-21-3p	IRS4	hsa-miR-21-3p	FGF14
hsa-miR-21-3p	SLC35B3	hsa-miR-21-3p	CERS6	hsa-miR-21-3p	MUM1L1
hsa-miR-21-3p	USP51	hsa-miR-21-3p	GGCX	hsa-miR-21-3p	LITAF
hsa-miR-21-3p	FSBP	hsa-miR-21-3p	GDPGP1	hsa-miR-21-3p	CNIH3
hsa-miR-21-3p	RIPOR3	hsa-miR-21-3p	ITK	hsa-miR-21-3p	NUDT3
hsa-miR-21-3p	FXR1	hsa-miR-21-3p	MCMDC2	hsa-miR-21-3p	PREP
hsa-miR-21-3p	HSD17B11	hsa-miR-21-3p	TRIM14	hsa-miR-21-3p	PNPLA8
hsa-miR-21-3p	TAP1	hsa-miR-21-3p	TRIM44	hsa-miR-21-3p	FOXR2
hsa-miR-21-3p	RDX	hsa-miR-21-3p	SMAD1	hsa-miR-21-3p	PXMP4
hsa-miR-21-3p	PWWP3B	hsa-miR-21-3p	HIVEP3	hsa-miR-21-3p	IL22RA2
hsa-miR-21-3p	WDR33	hsa-miR-21-3p	TWSG1	hsa-miR-21-3p	AGTR1
hsa-miR-21-3p	TOPORS	hsa-miR-21-3p	NUP98	hsa-miR-21-3p	SRSF2
hsa-miR-21-3p	FOXR2	hsa-miR-21-3p	NAA30	hsa-miR-21-3p	UBA3
hsa-miR-21-3p	TANGO2	hsa-miR-21-3p	FUT2	hsa-miR-21-3p	FAM117A
hsa-miR-21-3p	RAD54B	hsa-miR-21-3p	FBXL18	hsa-miR-21-3p	CASP7
hsa-miR-21-3p	SAMD8	hsa-miR-21-3p	CDC42	hsa-miR-21-3p	TOPORS
hsa-miR-21-3p	TFG	hsa-miR-21-3p	AMMECR1L	hsa-miR-21-3p	DNAJC9
hsa-miR-21-3p	CDADC1	hsa-miR-21-3p	CPM	hsa-miR-21-3p	TMEM66
hsa-miR-21-3p	UBN1	hsa-miR-21-3p	ZNF793	hsa-miR-21-3p	NUDT18
hsa-miR-21-3p	PDCD10	hsa-miR-21-3p	ELMO1	hsa-miR-21-3p	TRIQK
hsa-miR-21-3p	MLX	hsa-miR-21-3p	RBPMS	hsa-miR-21-3p	ANGPTL7
hsa-miR-21-3p	TMA16	hsa-miR-21-3p	STAT3	hsa-miR-21-3p	TMEM47
hsa-miR-21-3p	GCOM1	hsa-miR-21-3p	MAP1B	hsa-miR-21-3p	RBM14
hsa-miR-21-3p	ZNF800	hsa-miR-21-3p	AGAP1	hsa-miR-21-3p	IGFL1
hsa-miR-21-3p	GPR161	hsa-miR-21-5p	RASGRP1	hsa-miR-21-3p	TRIM32
hsa-miR-21-3p	MYCL	hsa-miR-21-5p	CDC25A	hsa-miR-21-3p	SLC25A30
hsa-miR-21-3p	FAM117A	hsa-miR-21-5p	TP53	hsa-miR-21-3p	RHOB
hsa-miR-21-3p	POLR2M	hsa-miR-21-5p	BCL2	hsa-miR-21-3p	NEK7
hsa-miR-21-3p	RIPK1	hsa-miR-21-5p	WIBG	hsa-miR-21-3p	CDK8
hsa-miR-21-3p	CCDC85A	hsa-miR-21-5p	WFS1	hsa-miR-21-3p	CTDSPL
hsa-miR-21-3p	TRIO	hsa-miR-21-5p	TM9SF3	hsa-miR-21-3p	DNAJB4
hsa-miR-21-3p	C9orf72	hsa-miR-21-5p	RTN4	hsa-miR-21-3p	CDADC1
hsa-miR-21-3p	WTAP	hsa-miR-21-5p	RPS7	hsa-miR-21-3p	PLAC1L
hsa-miR-21-3p	CCL28	hsa-miR-21-5p	PLOD3	hsa-miR-21-3p	RFWD2
hsa-miR-21-3p	SS18L1	hsa-miR-21-5p	PDHA2	hsa-miR-21-3p	PPP1CC
hsa-miR-21-3p	CTDSPL	hsa-miR-21-5p	NCAPG	hsa-miR-21-3p	TNFRSF10A
hsa-miR-21-3p	ZFP42	hsa-miR-21-5p	DERL1	hsa-miR-21-3p	MAGT1
hsa-miR-21-3p	PEG3	hsa-miR-21-5p	BASP1	hsa-miR-21-3p	ATG10
hsa-miR-21-3p	APPL1	hsa-miR-21-5p	SPRY1	hsa-miR-21-3p	ELL2
hsa-miR-21-3p	RUNX1T1	hsa-miR-21-5p	WNT1	hsa-miR-21-3p	E2F7
hsa-miR-21-3p	AAK1	hsa-miR-21-5p	JAG1	hsa-miR-21-3p	AGGF1
hsa-miR-21-3p	KIRREL3	hsa-miR-21-5p	REST	hsa-miR-21-3p	RUNX1T1
hsa-miR-21-3p	COL19A1	hsa-miR-21-5p	SMARCA4	hsa-miR-21-3p	DFNB59
hsa-miR-21-3p	OARD1	hsa-miR-21-5p	SPRY2	hsa-miR-21-3p	DDX4
hsa-miR-21-3p	CYP3A5	hsa-miR-21-5p	DUSP10	hsa-miR-21-3p	TMEM164
hsa-miR-21-3p	NFYB	hsa-miR-21-5p	TIMP3	hsa-miR-21-3p	MYOZ3
hsa-miR-21-3p	DCUN1D4	hsa-miR-21-5p	SOX5	hsa-miR-21-3p	LYSMD2
hsa-miR-21-3p	YWHAG	hsa-miR-21-5p	MTAP	hsa-miR-21-3p	ALCAM
hsa-miR-21-3p	CHIC2	hsa-miR-21-5p	DOCK7	hsa-miR-21-3p	SLC35G1
hsa-miR-21-3p	SP1	hsa-miR-21-5p	DOCK5	hsa-miR-21-3p	RNF146
hsa-miR-21-3p	RPS10-NUDT3	hsa-miR-21-5p	RECK	hsa-miR-21-3p	CHMP1A
hsa-miR-21-3p	STAU2	hsa-miR-21-5p	PIAS3	hsa-miR-21-3p	B4GALT1
hsa-miR-21-3p	NUDT3	hsa-miR-21-5p	E2F2	hsa-miR-21-3p	ZFP42
hsa-miR-21-3p	RPS6KA6	hsa-miR-21-5p	FMOD	hsa-miR-21-3p	CDC42EP4
hsa-miR-21-3p	ZZZ3	hsa-miR-21-5p	TGFBR2	hsa-miR-21-3p	STRAP
hsa-miR-21-3p	HOXC9	hsa-miR-21-5p	PTEN	hsa-miR-21-3p	KLHL3
hsa-miR-21-3p	PRKG1	hsa-miR-21-5p	E2F1	hsa-miR-21-3p	RPL15
hsa-miR-21-3p	RINT1	hsa-miR-21-5p	TGFBI	hsa-miR-21-3p	NFATC3
hsa-miR-21-3p	C2CD3	hsa-miR-21-5p	LRRFIP1	hsa-miR-21-3p	RABL2B
hsa-miR-21-3p	PPP1CC	hsa-miR-21-5p	MARCKS	hsa-miR-21-3p	CXorf38
hsa-miR-21-3p	USP4	hsa-miR-21-5p	SP1	hsa-miR-21-3p	CRH
hsa-miR-21-3p	PSEN1	hsa-miR-21-5p	CCL20	hsa-miR-21-3p	PPAPDC1A
hsa-miR-21-3p	STMN4	hsa-miR-21-5p	TPM1	hsa-miR-21-3p	PDZRN4
hsa-miR-21-3p	WDR82	hsa-miR-21-5p	NFIB	hsa-miR-21-3p	TDRP
hsa-miR-21-3p	MMD	hsa-miR-21-5p	CDK6	hsa-miR-21-3p	LRRC17
hsa-miR-21-3p	PDIA4	hsa-miR-21-5p	RP2	hsa-miR-21-3p	CLEC4D
hsa-miR-21-3p	UCHL5	hsa-miR-21-5p	SGK3	hsa-miR-21-3p	PPP1R2
hsa-miR-21-3p	DHRSX	hsa-miR-21-5p	SLC16A10	hsa-miR-21-3p	SLC9A7
hsa-miR-21-3p	LOX	hsa-miR-21-5p	APAF1	hsa-miR-21-3p	ABRA
hsa-miR-21-3p	CDK17	hsa-miR-21-5p	GLCCI1	hsa-miR-21-3p	SMAD7
hsa-miR-21-3p	TMEM242	hsa-miR-21-5p	SOCS5	hsa-miR-21-3p	SERINC5
hsa-miR-21-3p	ING3	hsa-miR-21-5p	SESN1	hsa-miR-21-3p	TMEM199
hsa-miR-21-3p	GRM5	hsa-miR-21-5p	BTG2	hsa-miR-21-3p	RBPMS
hsa-miR-21-3p	UBA3	hsa-miR-21-5p	PRRG4	hsa-miR-21-3p	KRTAP2-4
hsa-miR-21-3p	ZNF704	hsa-miR-21-5p	HIPK3	hsa-miR-21-3p	ERAS
hsa-miR-21-3p	HERC3	hsa-miR-21-5p	FAM3C	hsa-miR-21-3p	POLB
hsa-miR-21-3p	TMEM94	hsa-miR-21-5p	FAS	hsa-miR-21-3p	APOL6
hsa-miR-21-3p	PLA2G12B	hsa-miR-21-5p	CDKN1A	hsa-miR-21-3p	RABL2A
hsa-miR-21-3p	FAM122B	hsa-miR-21-5p	PDCD4	hsa-miR-21-3p	CBFB
hsa-miR-21-3p	ANOS1	hsa-miR-21-5p	Pten	hsa-miR-21-3p	RP11-1085N6.3
hsa-miR-21-3p	MBNL3	hsa-miR-21-5p	RHOB	hsa-miR-21-3p	KCNAB1
hsa-miR-21-3p	PDE4B	hsa-miR-21-5p	ANP32A	hsa-miR-21-3p	ATG12
hsa-miR-21-3p	TMEM43	hsa-miR-21-5p	SERPINB5	hsa-miR-21-3p	TRAPPC4
hsa-miR-21-3p	AGTR1	hsa-miR-21-5p	NFKB1	hsa-miR-21-3p	SIRPB1
hsa-miR-21-3p	SMARCE1	hsa-miR-21-5p	BMPR2	hsa-miR-21-3p	AC012215.1
hsa-miR-21-3p	NAV3	hsa-miR-21-5p	RASA1	hsa-miR-21-3p	ELOVL4
hsa-miR-21-3p	CANX	hsa-miR-21-5p	TGIF1	hsa-miR-21-3p	CHIC2
hsa-miR-21-3p	DNAJB4	hsa-miR-21-5p	NCOA3	hsa-miR-21-3p	C9orf47
hsa-miR-21-3p	SRCIN1	hsa-miR-21-5p	MYC	hsa-miR-21-3p	TMLHE
hsa-miR-21-3p	TMLHE	hsa-miR-21-5p	ERBB2	hsa-miR-21-3p	CCL28
hsa-miR-21-3p	MSANTD3-TMEFF1	hsa-miR-21-5p	SPATS2L	hsa-miR-21-3p	CXADR
hsa-miR-21-3p	DR1	hsa-miR-21-5p	EIF2S1	hsa-miR-21-3p	TMEM43
hsa-miR-21-3p	RCOR3	hsa-miR-21-5p	PCBP1	hsa-miR-21-3p	BMP10
hsa-miR-21-3p	PPP1R1A	hsa-miR-21-5p	JMY	hsa-miR-21-3p	BMP6
hsa-miR-21-3p	TMCC3	hsa-miR-21-5p	TOPORS	hsa-miR-21-3p	CTPS1
hsa-miR-21-3p	NLGN4X	hsa-miR-21-5p	HNRNPK	hsa-miR-21-3p	DCBLD1
hsa-miR-21-3p	COBL	hsa-miR-21-5p	DAXX	hsa-miR-21-3p	ZADH2
hsa-miR-21-3p	PCLAF	hsa-miR-21-5p	TP53BP2	hsa-miR-21-3p	TMEM215
hsa-miR-21-3p	CTNNA3	hsa-miR-21-5p	TP63	hsa-miR-21-3p	LEMD1
hsa-miR-21-3p	PDZRN4	hsa-miR-21-5p	TGFBR3	hsa-miR-21-3p	DOCK10
hsa-miR-21-3p	PLXNA4	hsa-miR-21-5p	PPIF	hsa-miR-21-3p	LSM4
hsa-miR-21-3p	ASCC3	hsa-miR-21-5p	MSH2	hsa-miR-21-3p	AMIGO2
hsa-miR-21-3p	SMG1	hsa-miR-21-5p	MSH6	hsa-miR-21-3p	CCL4L2
hsa-miR-21-3p	CLCN4	hsa-miR-21-5p	TIAM1	hsa-miR-21-3p	OCIAD1
hsa-miR-21-3p	DIRAS1	hsa-miR-21-5p	ISCU	hsa-miR-21-3p	PIK3IP1
hsa-miR-21-3p	GPATCH2L	hsa-miR-21-5p	MEF2C	hsa-miR-21-3p	HSPA14
hsa-miR-21-3p	TRAPPC4	hsa-miR-21-5p	EIF4A2	hsa-miR-21-3p	GALNT15
hsa-miR-21-3p	UBR5	hsa-miR-21-5p	ANKRD46	hsa-miR-21-3p	TBX5
hsa-miR-21-3p	PHC3	hsa-miR-21-5p	EGFR	hsa-miR-21-3p	PHF5A
hsa-miR-21-3p	BTBD7	hsa-miR-21-5p	IL1B	hsa-miR-21-3p	TTPAL
hsa-miR-21-3p	SLC35G1	hsa-miR-21-5p	ICAM1	hsa-miR-21-3p	ACAD11
hsa-miR-21-3p	FAT3	hsa-miR-21-5p	PLAT	hsa-miR-21-3p	NIPA1
hsa-miR-21-3p	TM4SF20	hsa-miR-21-5p	PTX3	hsa-miR-21-3p	RCBTB1
hsa-miR-21-3p	RABL3	hsa-miR-21-5p	TNFAIP3	hsa-miR-21-3p	TMEM241
hsa-miR-21-3p	ZNF608	hsa-miR-21-5p	CCR1	hsa-miR-21-3p	FTO
hsa-miR-21-3p	STRAP	hsa-miR-21-5p	CDK2AP1	hsa-miR-21-3p	PPAPDC1B
hsa-miR-21-3p	CAMK2A	hsa-miR-21-5p	DOCK4	hsa-miR-21-3p	TMA16
hsa-miR-21-3p	KIN	hsa-miR-21-5p	PPARA	hsa-miR-21-3p	GPR146
hsa-miR-21-3p	PPP6R3	hsa-miR-21-5p	NTF3	hsa-miR-21-3p	GPM6A
hsa-miR-21-3p	PTPRK	hsa-miR-21-5p	COL4A1	hsa-miR-21-3p	TAX1BP1
hsa-miR-21-3p	FREM3	hsa-miR-21-5p	FASLG	hsa-miR-21-3p	NFYB
hsa-miR-21-3p	ZBTB18	hsa-miR-21-5p	SOD3	hsa-miR-21-3p	PDCD10
hsa-miR-21-3p	ARF3	hsa-miR-21-5p	TCF21	hsa-miR-21-3p	DIO2
hsa-miR-21-3p	MAGEL2	hsa-miR-21-5p	SMAD7	hsa-miR-21-3p	TAAR5
hsa-miR-21-3p	STX17	hsa-miR-21-5p	PHIP	hsa-miR-21-3p	ICOS
hsa-miR-21-3p	SHC3	hsa-miR-21-5p	PALLD	hsa-miR-21-3p	WDR82
hsa-miR-21-3p	TBC1D19	hsa-miR-21-5p	BOC	hsa-miR-21-3p	NEK9
hsa-miR-21-3p	DAB2IP	hsa-miR-21-5p	DAAM1	hsa-miR-21-3p	EML2
hsa-miR-21-3p	PRKCH	hsa-miR-21-5p	C20orf194	hsa-miR-21-3p	SNRPD2
hsa-miR-21-3p	KLHL3	hsa-miR-21-5p	COL5A2	hsa-miR-21-3p	TSNAX
hsa-miR-21-3p	TDRP	hsa-miR-21-5p	TPRG1L	hsa-miR-21-3p	RNF128
hsa-miR-21-3p	ATP2B1	hsa-miR-21-5p	NIN	hsa-miR-21-3p	FREM3
hsa-miR-21-3p	MARF1	hsa-miR-21-5p	PPAP2A	hsa-miR-21-3p	ZNF326
hsa-miR-21-3p	ARHGEF7	hsa-miR-21-5p	TRIM38	hsa-miR-21-3p	CTDP1
hsa-miR-21-3p	RAI14	hsa-miR-21-5p	DDR2	hsa-miR-21-3p	KLK11
hsa-miR-21-3p	NAA15	hsa-miR-21-5p	VPS54	hsa-miR-21-3p	BANP
hsa-miR-21-3p	ADIPOQ	hsa-miR-21-5p	KIAA1715	hsa-miR-21-3p	ETV3
hsa-miR-21-3p	MYZAP	hsa-miR-21-5p	BAZ1B	hsa-miR-21-3p	BCAT1
hsa-miR-21-3p	MAP3K20	hsa-miR-21-5p	LIN7C	hsa-miR-21-3p	PTGES3
hsa-miR-21-3p	YAE1	hsa-miR-21-5p	USP34	hsa-miR-21-3p	MAGEL2
hsa-miR-21-3p	NFAT5	hsa-miR-21-5p	GNE	hsa-miR-21-3p	AAMP
hsa-miR-21-3p	YIPF4	hsa-miR-21-5p	ZBTB8A	hsa-miR-21-3p	SIRPA
hsa-miR-21-3p	MYB	hsa-miR-21-5p	CLOCK	hsa-miR-21-3p	FAM124B
hsa-miR-21-3p	NFATC3	hsa-miR-21-5p	LPGAT1	hsa-miR-21-3p	UBE4B
hsa-miR-21-3p	CCER1	hsa-miR-21-5p	NIPBL	hsa-miR-21-3p	GPR161
hsa-miR-21-3p	SMG7	hsa-miR-21-5p	DDHD2	hsa-miR-21-3p	PPP1R17
hsa-miR-21-3p	PKP4	hsa-miR-21-5p	C2orf43	hsa-miR-21-3p	GDF5OS
hsa-miR-21-3p	USP44	hsa-miR-21-5p	SGCB	hsa-miR-21-3p	TDRD9
hsa-miR-21-3p	KLK11	hsa-miR-21-5p	FANCI	hsa-miR-21-3p	RAD54B
hsa-miR-21-3p	PLPP4	hsa-miR-21-5p	EDIL3	hsa-miR-21-3p	HOXC9
hsa-miR-21-3p	E2F7	hsa-miR-21-5p	DTX3L	hsa-miR-21-3p	GRSF1
hsa-miR-21-3p	C2orf69	hsa-miR-21-5p	IREB2	hsa-miR-21-3p	TSC22D2
hsa-miR-21-3p	OCRL	hsa-miR-21-5p	MGAT4A	hsa-miR-21-3p	KIAA0101
hsa-miR-21-3p	CLEC7A	hsa-miR-21-5p	RAPH1	hsa-miR-21-3p	PRKAR2A
hsa-miR-21-3p	PCGF5	hsa-miR-21-5p	CYBRD1	hsa-miR-21-3p	TAP1
hsa-miR-21-3p	CBX4	hsa-miR-21-5p	SLAIN2	hsa-miR-21-3p	PLEKHS1
hsa-miR-21-3p	RYBP	hsa-miR-21-5p	KIAA1551	hsa-miR-21-3p	CBX4
hsa-miR-21-3p	JCAD	hsa-miR-21-5p	SOX2	hsa-miR-21-3p	LCE4A
hsa-miR-21-3p	ZNF302	hsa-miR-21-5p	GTF2A1	hsa-miR-21-3p	KCTD7
hsa-miR-21-3p	PCDHA8	hsa-miR-21-5p	RRAGC	hsa-miR-21-3p	FLJ20373
hsa-miR-21-3p	PCDHAC1	hsa-miR-21-5p	PIGN	hsa-miR-21-3p	SUMO3
hsa-miR-21-3p	MIB1	hsa-miR-21-5p	HPS5	hsa-miR-21-3p	POU4F2
hsa-miR-21-3p	PCDHAC2	hsa-miR-21-5p	SESTD1	hsa-miR-21-3p	GNGT2
hsa-miR-21-3p	PCDHA13	hsa-miR-21-5p	MEF2A	hsa-miR-21-3p	TXNRD1
hsa-miR-21-3p	PNPLA8	hsa-miR-21-5p	ZBTB47	hsa-miR-21-3p	TBC1D8B
hsa-miR-21-3p	REEP1	hsa-miR-21-5p	ELOVL4	hsa-miR-21-3p	LOH12CR2
hsa-miR-21-3p	PCDHA10	hsa-miR-21-5p	EPHA4	hsa-miR-21-3p	KIAA1598
hsa-miR-21-3p	PCDHA5	hsa-miR-21-5p	ENAH	hsa-miR-21-3p	SLC1A4
hsa-miR-21-3p	PPFIA2	hsa-miR-21-5p	TBL1XR1	hsa-miR-21-3p	PDE4B
hsa-miR-21-3p	MED13	hsa-miR-21-5p	NBEA	hsa-miR-21-3p	USP45
hsa-miR-21-3p	DLGAP1	hsa-miR-21-5p	TAF5	hsa-miR-21-3p	RPS6KA6
hsa-miR-21-3p	SMAD5	hsa-miR-21-5p	AP3M1	hsa-miR-21-3p	C11orf91
hsa-miR-21-3p	PCDHA6	hsa-miR-21-5p	CD47	hsa-miR-21-3p	PEG3
hsa-miR-21-3p	PCDHA11	hsa-miR-21-5p	LATS1	hsa-miR-21-3p	PTGR2
hsa-miR-21-3p	SHTN1	hsa-miR-21-5p	CPEB3	hsa-miR-21-3p	POLD3
hsa-miR-21-3p	PCDHA3	hsa-miR-21-5p	RMND5A	hsa-miR-21-3p	CCL4L1
hsa-miR-21-3p	PCDHA9	hsa-miR-21-5p	KBTBD7	hsa-miR-21-3p	POLR2M
hsa-miR-21-3p	GAP43	hsa-miR-21-5p	MEIS1	hsa-miR-21-3p	AC127496.1
hsa-miR-21-3p	PCDHA4	hsa-miR-21-5p	GNB4	hsa-miR-21-3p	SCYL2
hsa-miR-21-3p	PCDHA1	hsa-miR-21-5p	MMP2	hsa-miR-21-3p	CLEC7A
hsa-miR-21-3p	PCDHA7	hsa-miR-21-5p	VEGFA	hsa-miR-21-3p	SH3RF2
hsa-miR-21-3p	PCDHA2	hsa-miR-21-5p	REV3L	hsa-miR-21-3p	SMS
hsa-miR-21-3p	PCDHA12	hsa-miR-21-5p	TXLNG2P	hsa-miR-21-3p	SLC9A4
hsa-miR-21-3p	UHRF2	hsa-miR-21-5p	KLHL3	hsa-miR-21-3p	HMGCLL1
hsa-miR-21-3p	RDH14	hsa-miR-21-5p	SCAF11	hsa-miR-21-3p	KCTD8
hsa-miR-21-3p	IPO5	hsa-miR-21-5p	ACAP2	hsa-miR-21-3p	GRPEL2
hsa-miR-21-3p	GAREM1	hsa-miR-21-5p	HNRNPH1	hsa-miR-21-3p	LIN28B
hsa-miR-21-3p	SIRPA	hsa-miR-21-5p	PARP1	hsa-miR-21-3p	SEZ6
hsa-miR-21-3p	TNN	hsa-miR-21-5p	CERS6	hsa-miR-21-3p	AICDA
hsa-miR-21-3p	NT5C1B-RDH14	hsa-miR-21-5p	SNX13	hsa-miR-21-3p	SLC16A1
hsa-miR-21-3p	TSC1	hsa-miR-21-5p	SNRNP48	hsa-miR-21-3p	TOMM70A
hsa-miR-21-3p	MAPK1	hsa-miR-21-5p	FUBP1	hsa-miR-21-3p	ZNF493
hsa-miR-21-3p	SHISA7	hsa-miR-21-5p	RTF1	hsa-miR-21-3p	RGS2
hsa-miR-21-3p	ICOS	hsa-miR-21-5p	TGFB1	hsa-miR-21-3p	SS18L1
hsa-miR-21-3p	DTL	hsa-miR-21-5p	ANKRD28	hsa-miR-21-3p	TLX1
hsa-miR-21-3p	GRID1	hsa-miR-21-5p	SYNE2	hsa-miR-21-3p	ZNF800
hsa-miR-21-3p	ZNF200	hsa-miR-21-5p	OSBPL1A	hsa-miR-21-3p	SEH1L
hsa-miR-21-3p	ZNF609	hsa-miR-21-5p	RSPRY1	hsa-miR-21-3p	BTG1
hsa-miR-21-3p	ADTRP	hsa-miR-21-5p	SRSF11	hsa-miR-21-3p	MTF1
hsa-miR-21-3p	CDK6	hsa-miR-21-5p	ASRGL1	hsa-miR-21-3p	AKAP11
hsa-miR-21-3p	ZNF891	hsa-miR-21-5p	CUL3	hsa-miR-21-3p	GAK
hsa-miR-21-3p	DNAJC15	hsa-miR-21-5p	RB1	hsa-miR-21-3p	RIPPLY1
hsa-miR-21-3p	PREP	hsa-miR-21-5p	TSN	hsa-miR-21-3p	ATP13A3
hsa-miR-21-3p	SEMA6A	hsa-miR-21-5p	EXOC8	hsa-miR-21-3p	C17orf89
hsa-miR-21-3p	SRSF1	hsa-miR-21-5p	IVNS1ABP	hsa-miR-21-3p	DNAH6
hsa-miR-21-3p	GIMAP6	hsa-miR-21-5p	UTRN	hsa-miR-21-3p	MSS51
hsa-miR-21-3p	CDH11	hsa-miR-21-5p	RASSF9	hsa-miR-21-3p	MYCL
hsa-miR-21-3p	PLGLB2	hsa-miR-21-5p	ACAT1	hsa-miR-21-3p	DHRSX
hsa-miR-21-3p	CLCN3	hsa-miR-21-5p	PFKFB2	hsa-miR-21-3p	DUT
hsa-miR-21-3p	PPFIBP1	hsa-miR-21-5p	PDGFD	hsa-miR-21-3p	KCNA7
hsa-miR-21-3p	IGFBP4	hsa-miR-21-5p	COBLL1	hsa-miR-21-3p	FBXO15
hsa-miR-21-3p	RPS6KA2	hsa-miR-21-5p	SAMD5	hsa-miR-21-3p	PCDHA10
hsa-miR-21-3p	USP45	hsa-miR-21-5p	MOAP1	hsa-miR-21-3p	PKD1
hsa-miR-21-3p	CHST3	hsa-miR-21-5p	KLHL24	hsa-miR-21-3p	CHRDL1
hsa-miR-21-3p	IPCEF1	hsa-miR-21-5p	ZNF326	hsa-miR-21-3p	H3F3A
hsa-miR-21-3p	CTPS1	hsa-miR-21-5p	WHSC1	hsa-miR-21-3p	PPT2
hsa-miR-21-3p	APOPT1	hsa-miR-21-5p	BTBD7	hsa-miR-21-3p	HMGN3
hsa-miR-21-3p	PLGLB1	hsa-miR-21-5p	GAPVD1	hsa-miR-21-3p	ERI1
hsa-miR-21-3p	AHCYL1	hsa-miR-21-5p	TNS3	hsa-miR-21-3p	TTC21B
hsa-miR-21-3p	GABRB3	hsa-miR-21-5p	ESYT2	hsa-miR-21-3p	PCBD2
hsa-miR-21-3p	MON2	hsa-miR-21-5p	MYEF2	hsa-miR-21-3p	PDIA4
hsa-miR-21-3p	BCL11A	hsa-miR-21-5p	PPP1R3B	hsa-miR-21-3p	RHOQ
hsa-miR-21-3p	CCAR1	hsa-miR-21-5p	PKD2	hsa-miR-21-3p	DIRAS1
hsa-miR-21-3p	SLC9A7	hsa-miR-21-5p	PTAR1	hsa-miR-21-3p	CRLS1
hsa-miR-21-3p	ELK4	hsa-miR-21-5p	PAN3	hsa-miR-21-3p	SPATS2L
hsa-miR-21-3p	PHYHD1	hsa-miR-21-5p	ZRANB1	hsa-miR-21-3p	COBL
hsa-miR-21-3p	GALNT15	hsa-miR-21-5p	MON2	hsa-miR-21-3p	RBBP4
hsa-miR-21-3p	RBPMS	hsa-miR-21-5p	RASEF	hsa-miR-21-3p	ZNF608
hsa-miR-21-3p	UBXN7	hsa-miR-21-5p	GNAQ	hsa-miR-21-3p	YPEL5
hsa-miR-21-3p	MAFB	hsa-miR-21-5p	HERPUD2	hsa-miR-21-3p	SLC25A28
hsa-miR-21-3p	PRPF40B	hsa-miR-21-5p	MAP3K2	hsa-miR-21-3p	RDH14
hsa-miR-21-3p	RCBTB1	hsa-miR-21-5p	THOC2	hsa-miR-21-3p	MRPS26
hsa-miR-21-3p	CHORDC1	hsa-miR-21-5p	RASGRP3	hsa-miR-21-3p	ZC3H12C
hsa-miR-21-3p	CYLD	hsa-miR-21-5p	PHF17	hsa-miR-21-3p	DR1
hsa-miR-21-3p	GNAQ	hsa-miR-21-5p	USP7	hsa-miR-21-3p	RASSF3
hsa-miR-21-3p	ZNF621	hsa-miR-21-5p	GTF2I	hsa-miR-21-3p	SMIM3
hsa-miR-21-3p	ZFHX3	hsa-miR-21-5p	MKNK2	hsa-miR-21-3p	CCDC85A
hsa-miR-21-3p	FASN	hsa-miR-21-5p	CLCN5	hsa-miR-21-3p	POLR2C
hsa-miR-21-3p	TMX4	hsa-miR-21-5p	TRIM2	hsa-miR-21-3p	SSFA2
hsa-miR-21-3p	INO80D	hsa-miR-21-5p	LONRF2	hsa-miR-21-3p	PENK
hsa-miR-21-3p	L2HGDH	hsa-miR-21-5p	EIF4EBP2	hsa-miR-21-3p	SCAI
hsa-miR-21-3p	AMIGO2	hsa-miR-21-5p	PHF16	hsa-miR-21-3p	WWC1
hsa-miR-21-3p	PRPS2	hsa-miR-21-5p	ELOVL7	hsa-miR-21-3p	RPS6KA2
hsa-miR-21-3p	SV2C	hsa-miR-21-5p	VPS41	hsa-miR-21-3p	GNA14
hsa-miR-21-3p	ITPRID2	hsa-miR-21-5p	SASH1	hsa-miR-21-3p	DDAH1
hsa-miR-21-3p	CLTC	hsa-miR-21-5p	RAB22A	hsa-miR-21-3p	CANX
hsa-miR-21-3p	TMEM170B	hsa-miR-21-5p	SUZ12	hsa-miR-21-3p	NAV3
hsa-miR-21-3p	GJA1	hsa-miR-21-5p	SPIN1	hsa-miR-21-3p	TMOD3
hsa-miR-21-3p	MDM4	hsa-miR-21-5p	POLR3B	hsa-miR-21-3p	BCL2L11
hsa-miR-21-3p	WWC2	hsa-miR-21-5p	ATP2B4	hsa-miR-21-3p	FCAR
hsa-miR-21-3p	YPEL5	hsa-miR-21-5p	CCDC34	hsa-miR-21-3p	MAGEC1
hsa-miR-21-3p	CUL5	hsa-miR-21-5p	PGRMC2	hsa-miR-21-3p	SNX16
hsa-miR-21-3p	GFRA1	hsa-miR-21-5p	TRPM7	hsa-miR-21-3p	RAP2A
hsa-miR-21-3p	TMEM56-RWDD3	hsa-miR-21-5p	GID4	hsa-miR-21-3p	NTN4
hsa-miR-21-3p	MTA2	hsa-miR-21-5p	FAM63B	hsa-miR-21-3p	FRS2
hsa-miR-21-3p	RBM33	hsa-miR-21-5p	PLEKHA1	hsa-miR-21-3p	TRIM44
hsa-miR-21-3p	FRS2	hsa-miR-21-5p	MALT1	hsa-miR-21-3p	KBTBD4
hsa-miR-21-3p	NCALD	hsa-miR-21-5p	ZNF367	hsa-miR-21-3p	DEPDC1B
hsa-miR-21-3p	ZNF101	hsa-miR-21-5p	TMEM245	hsa-miR-21-3p	VAMP5
hsa-miR-21-3p	SEMA3E	hsa-miR-21-5p	MBNL1	hsa-miR-21-3p	AHCYL1
hsa-miR-21-3p	PACRGL	hsa-miR-21-5p	MORC3	hsa-miR-21-3p	MYZAP
hsa-miR-21-3p	ZNF250	hsa-miR-21-5p	ZNF35	hsa-miR-21-3p	POFUT2
hsa-miR-21-3p	NUFIP2	hsa-miR-21-5p	PSRC1	hsa-miR-21-3p	TMCC3
hsa-miR-21-3p	ST6GALNAC5	hsa-miR-21-5p	FOXN3	hsa-miR-21-3p	PRC1
hsa-miR-21-3p	TRIQK	hsa-miR-21-5p	NR2C2	hsa-miR-21-3p	RPL37
hsa-miR-21-3p	ARNTL	hsa-miR-21-5p	FBXO3	hsa-miR-21-3p	C2CD3
hsa-miR-21-3p	S1PR3	hsa-miR-21-5p	GPAM	hsa-miR-21-3p	CLLU1
hsa-miR-21-3p	SDC2	hsa-miR-21-5p	PM20D2	hsa-miR-21-3p	BRI3BP
hsa-miR-21-3p	NIPA1	hsa-miR-21-5p	CLIP4	hsa-miR-21-3p	PMAIP1
hsa-miR-21-3p	TFRC	hsa-miR-21-5p	DMTF1	hsa-miR-21-3p	YWHAG
hsa-miR-21-3p	BAALC	hsa-miR-21-5p	DDX46	hsa-miR-21-3p	NAA25
hsa-miR-21-3p	LITAF	hsa-miR-21-5p	ATRX	hsa-miR-21-3p	CDK15
hsa-miR-21-3p	B4GALT6	hsa-miR-21-5p	LMBR1	hsa-miR-21-3p	BCAS1
hsa-miR-21-3p	PLXDC2	hsa-miR-21-5p	MUC1	hsa-miR-21-3p	CR2
hsa-miR-21-3p	CBLB	hsa-miR-21-5p	IL6R	hsa-miR-21-3p	MYF5
hsa-miR-21-3p	MAP3K7	hsa-miR-21-5p	TUBGCP5	hsa-miR-21-3p	SERBP1
hsa-miR-21-3p	GRHL1	hsa-miR-21-5p	RHOQ	hsa-miR-21-3p	RPRD1B
hsa-miR-21-3p	AGGF1	hsa-miR-21-5p	TET1	hsa-miR-21-3p	HLA-DRA
hsa-miR-21-3p	DIO2	hsa-miR-21-5p	CASC5	hsa-miR-21-3p	C2orf44
hsa-miR-21-3p	RSRC2	hsa-miR-21-5p	ARHGAP21	hsa-miR-21-3p	SULT1B1
hsa-miR-21-3p	OLFM3	hsa-miR-21-5p	MDM4	hsa-miR-21-3p	DNMT1
hsa-miR-21-3p	TMEM47	hsa-miR-21-5p	LARS	hsa-miR-21-3p	GREM1
hsa-miR-21-3p	VPS13C	hsa-miR-21-5p	FAXDC2	hsa-miR-21-3p	RP11-362K2.2
hsa-miR-21-3p	PRPF38B	hsa-miR-21-5p	CDK19	hsa-miR-21-3p	DRAM1
hsa-miR-21-3p	LRRC17	hsa-miR-21-5p	LAMP2	hsa-miR-21-3p	MTF2
hsa-miR-21-3p	SNN	hsa-miR-21-5p	MOXD1	hsa-miR-21-3p	FANCE
hsa-miR-21-3p	SCYL2	hsa-miR-21-5p	AHSA2	hsa-miR-21-3p	DDX31
hsa-miR-21-3p	POFUT2	hsa-miR-21-5p	PIK3C2A	hsa-miR-21-3p	B4GALT4
hsa-miR-21-3p	TEAD1	hsa-miR-21-5p	TMEM2	hsa-miR-21-3p	RGS4
hsa-miR-21-3p	MAP3K9	hsa-miR-21-5p	IPP	hsa-miR-21-3p	KDM2B
hsa-miR-21-3p	PKD1	hsa-miR-21-5p	RAI14	hsa-miR-21-3p	RAB39B
hsa-miR-21-3p	AMD1	hsa-miR-21-5p	MYO9A	hsa-miR-21-3p	PCDH19
hsa-miR-21-3p	TBC1D24	hsa-miR-21-5p	MRPS10	hsa-miR-21-3p	DYNC1I1
hsa-miR-21-3p	CAMLG	hsa-miR-21-5p	FBXL17	hsa-miR-21-3p	ALPI
hsa-miR-21-3p	RNF150	hsa-miR-21-5p	AGGF1	hsa-miR-21-3p	CA1
hsa-miR-21-3p	SCAI	hsa-miR-21-5p	SLC26A2	hsa-miR-21-3p	SPOPL
hsa-miR-21-3p	SLC11A2	hsa-miR-21-5p	PRKAB2	hsa-miR-21-3p	RNF38
hsa-miR-21-3p	KCNK10	hsa-miR-21-5p	SREK1	hsa-miR-21-3p	GTPBP8
hsa-miR-21-3p	MAP1B	hsa-miR-21-5p	FAM20B	hsa-miR-21-3p	ATF2
hsa-miR-21-3p	C9orf47	hsa-miR-21-5p	ARMCX3	hsa-miR-21-3p	ZBTB46
hsa-miR-21-3p	FKBP3	hsa-miR-21-5p	SERPINI1	hsa-miR-21-3p	PURG
hsa-miR-21-3p	KCTD7	hsa-miR-21-5p	DDAH1	hsa-miR-21-3p	APP
hsa-miR-21-3p	POU4F2	hsa-miR-21-5p	PROSER1	hsa-miR-21-3p	CCDC117
hsa-miR-21-3p	CCDC32	hsa-miR-21-5p	PRICKLE2	hsa-miR-21-3p	USP46
hsa-miR-21-3p	PTPRO	hsa-miR-21-5p	JPH1	hsa-miR-21-3p	KAL1
hsa-miR-21-3p	ST3GAL1	hsa-miR-21-5p	NAA30	hsa-miR-21-3p	MYO16
hsa-miR-21-3p	DISC1	hsa-miR-21-5p	FKBP5	hsa-miR-21-3p	TNFSF18
hsa-miR-21-3p	EML4	hsa-miR-21-5p	TGFB2	hsa-miR-21-3p	DCAF12L1
hsa-miR-21-3p	AKAIN1	hsa-miR-21-5p	ZMYM2	hsa-miR-21-3p	PI15
hsa-miR-21-3p	ENTPD4	hsa-miR-21-5p	TRIM33	hsa-miR-21-3p	FP15737
hsa-miR-21-3p	PJVK	hsa-miR-21-5p	RAPGEF6	hsa-miR-21-3p	AHI1
hsa-miR-21-3p	ZMAT3	hsa-miR-21-5p	MTPN	hsa-miR-21-3p	PHYHIPL
hsa-miR-21-3p	ETV1	hsa-miR-21-5p	GOLGA4	hsa-miR-21-3p	LIN54
hsa-miR-21-3p	HRH1	hsa-miR-21-5p	SACM1L	hsa-miR-21-3p	SUMO1
hsa-miR-21-3p	SEMA6D	hsa-miR-21-5p	ATAD2B	hsa-miR-21-3p	CTD-2210P24.4
hsa-miR-21-3p	SRSF8	hsa-miR-21-5p	FIGN	hsa-miR-21-3p	FOXD4
hsa-miR-21-3p	ZNRF1	hsa-miR-21-5p	EPM2A	hsa-miR-21-3p	C8orf47
hsa-miR-21-3p	RLIM	hsa-miR-21-5p	RAB6C	hsa-miR-21-3p	SIK2
hsa-miR-21-3p	SLC25A32	hsa-miR-21-5p	TSNAX	hsa-miR-21-3p	ME2
hsa-miR-21-3p	PIK3IP1	hsa-miR-21-5p	TRAPPC2	hsa-miR-21-3p	FECH
hsa-miR-21-3p	RORB	hsa-miR-21-5p	LIFR	hsa-miR-21-3p	DUSP22
hsa-miR-21-3p	IL22RA2	hsa-miR-21-5p	CALD1	hsa-miR-21-3p	ADCK1
hsa-miR-21-3p	ME2	hsa-miR-21-5p	LYRM7	hsa-miR-21-3p	ARF3
hsa-miR-21-3p	HOOK3	hsa-miR-21-5p	PIK3R1	hsa-miR-21-3p	DUSP18
hsa-miR-21-3p	EML2	hsa-miR-21-5p	RPS6KA3	hsa-miR-21-3p	TBX18
hsa-miR-21-3p	PAX6	hsa-miR-21-5p	ADNP	hsa-miR-21-3p	DLEC1
hsa-miR-21-3p	CCDC184	hsa-miR-21-5p	LRRC57	hsa-miR-21-3p	UBE2K
hsa-miR-21-3p	ACAD11	hsa-miR-21-5p	DUSP8	hsa-miR-21-3p	SLC2A4RG
hsa-miR-21-3p	SH3TC2	hsa-miR-21-5p	KLHL15	hsa-miR-21-3p	FFAR4
hsa-miR-21-3p	CBY1	hsa-miR-21-5p	GXYLT2	hsa-miR-21-3p	ADIPOQ
hsa-miR-21-3p	TBX18	hsa-miR-21-5p	PBRM1	hsa-miR-21-3p	FOXD4L1
hsa-miR-21-3p	HOXC11	hsa-miR-21-5p	SMNDC1	hsa-miR-21-3p	DAXX
hsa-miR-21-3p	VIP	hsa-miR-21-5p	NCSTN	hsa-miR-21-3p	MYOZ2
hsa-miR-21-3p	IL6R	hsa-miR-21-5p	PPM1L	hsa-miR-21-3p	BECN1
hsa-miR-21-3p	RIC1	hsa-miR-21-5p	MMP9	hsa-miR-21-3p	PAG1
hsa-miR-21-3p	DYNC1I1	hsa-miR-21-5p	PARP9	hsa-miR-21-3p	CDK2AP1
hsa-miR-21-3p	C1GALT1	hsa-miR-21-5p	CKAP5	hsa-miR-21-3p	LHFPL1
hsa-miR-21-3p	DYNC1LI2	hsa-miR-21-5p	CAPRIN1	hsa-miR-21-3p	RORB
hsa-miR-21-3p	RHD	hsa-miR-21-5p	CNTRL	hsa-miR-21-3p	ZNF805
hsa-miR-21-3p	CNTNAP4	hsa-miR-21-5p	PHTF1	hsa-miR-21-3p	ZBTB21
hsa-miR-21-3p	ZC3H6	hsa-miR-21-5p	MRAP2	hsa-miR-21-3p	FEZF1
hsa-miR-21-3p	RASEF	hsa-miR-21-5p	MYCBP2	hsa-miR-21-3p	C16orf80
hsa-miR-21-3p	SIRPB1	hsa-miR-21-5p	ITSN2	hsa-miR-21-3p	SUCLA2
hsa-miR-21-3p	PTGES3	hsa-miR-21-5p	BCAT1	hsa-miR-21-3p	ATP6V1E1
hsa-miR-21-3p	TRIM22	hsa-miR-21-5p	PPFIA4	hsa-miR-21-3p	PER2
hsa-miR-21-3p	F3	hsa-miR-21-5p	YME1L1	hsa-miR-21-3p	ZMAT4
hsa-miR-21-3p	FAM124B	hsa-miR-21-5p	ZNF667	hsa-miR-21-3p	CDC37L1
hsa-miR-21-3p	PGS1	hsa-miR-21-5p	ETNK1	hsa-miR-21-3p	FIGF
hsa-miR-21-3p	FRMPD4	hsa-miR-21-5p	CYP4V2	hsa-miR-21-3p	FSBP
hsa-miR-21-3p	CCR6	hsa-miR-21-5p	BRCA1	hsa-miR-21-3p	SRSF1
hsa-miR-21-3p	AKAP6	hsa-miR-21-5p	DOCK10	hsa-miR-21-3p	SNX5
hsa-miR-21-3p	DUXA	hsa-miR-21-5p	DMD	hsa-miR-21-3p	CNBP
hsa-miR-21-3p	SCRIB	hsa-miR-21-5p	TMX4	hsa-miR-21-3p	FAM192A
hsa-miR-21-3p	ARL2BP	hsa-miR-21-5p	PTBP3	hsa-miR-21-3p	KRT27
hsa-miR-21-3p	FPR2	hsa-miR-21-5p	APOLD1	hsa-miR-21-3p	RNASEL
hsa-miR-21-3p	FAXC	hsa-miR-21-5p	CCT6P1	hsa-miR-21-3p	TM4SF20
hsa-miR-21-3p	MEF2A	hsa-miR-21-5p	UBR3	hsa-miR-21-3p	USP7
hsa-miR-21-3p	SLC25A53	hsa-miR-21-5p	NEK1	hsa-miR-21-3p	SIAH3
hsa-miR-21-3p	NPR3	hsa-miR-21-5p	DYNC1LI2	hsa-miR-21-3p	FOXO3
hsa-miR-21-3p	MYOZ2	hsa-miR-21-5p	CSNK1A1	hsa-miR-21-3p	SNIP1
hsa-miR-21-3p	PRKAR2A	hsa-miR-21-5p	ACTR2	hsa-miR-21-3p	COX7C
hsa-miR-21-3p	TSHZ1	hsa-miR-21-5p	TRIM59	hsa-miR-21-3p	IPCEF1
hsa-miR-21-3p	FRYL	hsa-miR-21-5p	SPTLC3	hsa-miR-21-3p	RNF217
hsa-miR-21-3p	HOOK1	hsa-miR-21-5p	TMEM56	hsa-miR-21-3p	IGFBP6
hsa-miR-21-3p	PURG	hsa-miR-21-5p	ZADH2	hsa-miR-21-3p	MEIS2
hsa-miR-21-3p	KIF5B	hsa-miR-21-5p	DDX3X	hsa-miR-21-3p	NPAT
hsa-miR-21-3p	PGAP1	hsa-miR-21-5p	ZNF217	hsa-miR-21-3p	MAP2K3
hsa-miR-21-3p	TLDC2	hsa-miR-21-5p	FAM217B	hsa-miR-21-3p	RALA
hsa-miR-21-3p	TXNRD2	hsa-miR-21-5p	ZBTB20	hsa-miR-21-3p	DCAKD
hsa-miR-21-3p	BANP	hsa-miR-21-5p	FNBP1	hsa-miR-21-3p	C7orf57
hsa-miR-21-3p	KCNK9	hsa-miR-21-5p	ZFYVE16	hsa-miR-21-3p	RPS21
hsa-miR-21-3p	USP22	hsa-miR-21-5p	VPS13A	hsa-miR-21-3p	PBDC1
hsa-miR-21-3p	PRPF4B	hsa-miR-21-5p	B3GALNT1	hsa-miR-21-3p	EBAG9
hsa-miR-21-3p	SLC25A37	hsa-miR-21-5p	SLC5A3	hsa-miR-21-3p	MICALCL
hsa-miR-21-3p	GPATCH2	hsa-miR-21-5p	GPD1L	hsa-miR-21-3p	NIPSNAP3A
hsa-miR-21-3p	CACNB4	hsa-miR-21-5p	STRBP	hsa-miR-21-3p	NAA11
hsa-miR-21-3p	FTO	hsa-miR-21-5p	PRKCE	hsa-miR-21-3p	USP50
hsa-miR-21-3p	CGGBP1	hsa-miR-21-5p	TOP2A	hsa-miR-21-3p	ST6GALNAC5
hsa-miR-21-3p	HAL	hsa-miR-21-5p	SEC63	hsa-miR-21-3p	CBY1
hsa-miR-21-3p	M6PR	hsa-miR-21-5p	TAF1	hsa-miR-21-3p	CTB-186H2.3
hsa-miR-21-3p	ATE1	hsa-miR-21-5p	MPP5	hsa-miR-21-3p	DCP1A
hsa-miR-21-3p	LSAMP	hsa-miR-21-5p	PTK2	hsa-miR-21-3p	ARF6
hsa-miR-21-3p	RAB18	hsa-miR-21-5p	GPD2	hsa-miR-21-3p	ATRAID
hsa-miR-21-3p	TRA2B	hsa-miR-21-5p	SSFA2	hsa-miR-21-3p	DCTN5
hsa-miR-21-3p	CNIH3	hsa-miR-21-5p	HECTD1	hsa-miR-21-3p	B3GNT7
hsa-miR-21-3p	TMEM241	hsa-miR-21-5p	PAG1	hsa-miR-21-3p	APOBEC3C
hsa-miR-21-3p	DSG1	hsa-miR-21-5p	SFXN1	hsa-miR-21-3p	VIP
hsa-miR-21-3p	PHF8	hsa-miR-21-5p	HAPLN1	hsa-miR-21-3p	AP3S1
hsa-miR-21-3p	ANO5	hsa-miR-21-5p	EIF5	hsa-miR-21-3p	OTUD3
hsa-miR-21-3p	PHF20L1	hsa-miR-21-5p	KLHL42	hsa-miR-21-3p	ENO2
hsa-miR-21-3p	DCUN1D5	hsa-miR-21-5p	NFAT5	hsa-miR-21-3p	P2RY14
hsa-miR-21-3p	KCMF1	hsa-miR-21-5p	SLC9A6	hsa-miR-21-3p	BMP3
hsa-miR-21-3p	MYBPH	hsa-miR-21-5p	ZNF207	hsa-miR-21-3p	MAP3K1
hsa-miR-21-3p	GNAZ	hsa-miR-21-5p	RALGPS2	hsa-miR-21-3p	OPALIN
hsa-miR-21-3p	ABI2	hsa-miR-21-5p	FAM46A	hsa-miR-21-3p	IL22
hsa-miR-21-3p	MYOZ3	hsa-miR-21-5p	MTMR12	hsa-miR-21-3p	CHRM3
hsa-miR-21-3p	FGF14	hsa-miR-21-5p	KBTBD6	hsa-miR-21-3p	ADRA2A
hsa-miR-21-3p	FBXO11	hsa-miR-21-5p	TNRC6B	hsa-miR-21-3p	CARTPT
hsa-miR-21-3p	BMP3	hsa-miR-21-5p	ABCD3	hsa-miR-21-3p	ARHGAP9
hsa-miR-21-3p	UNC5D	hsa-miR-21-5p	PKNOX1	hsa-miR-21-3p	RP11-664D7.4
hsa-miR-21-3p	MIA3	hsa-miR-21-5p	RAB11FIP2	hsa-miR-21-3p	TM4SF18
hsa-miR-21-3p	SAR1A	hsa-miR-21-5p	PURB	hsa-miR-21-3p	GAP43
hsa-miR-21-3p	DPP8	hsa-miR-21-5p	LCORL	hsa-miR-21-3p	RAPH1
hsa-miR-21-3p	RBMS3	hsa-miR-21-5p	KLF5	hsa-miR-21-3p	EPM2AIP1
hsa-miR-21-3p	B4GALT1	hsa-miR-21-5p	ST6GAL1	hsa-miR-21-3p	SEMA3E
hsa-miR-21-3p	HNRNPR	hsa-miR-21-5p	GPR64	hsa-miR-21-3p	TRAPPC11
hsa-miR-21-3p	CCDC158	hsa-miR-21-5p	SKP2	hsa-miR-21-3p	ZNF672
hsa-miR-21-3p	HLCS	hsa-miR-21-5p	ECI2	hsa-miR-21-3p	TMEM133
hsa-miR-21-3p	ABRA	hsa-miR-21-5p	NUFIP2	hsa-miR-21-3p	PABPC1L2A
hsa-miR-21-3p	WWC1	hsa-miR-21-5p	GRPEL2	hsa-miR-21-3p	AC010441.1
hsa-miR-21-3p	EPB41L4A	hsa-miR-21-5p	HS3ST3B1	hsa-miR-21-3p	MEF2A
hsa-miR-21-3p	KLHL7	hsa-miR-21-5p	ELAVL4	hsa-miR-21-3p	CYB5B
hsa-miR-21-3p	PRR14L	hsa-miR-21-5p	CORO2A	hsa-miR-21-3p	ELMO1
hsa-miR-21-3p	SNRPB2	hsa-miR-21-5p	TTC33	hsa-miR-21-3p	SNRK
hsa-miR-21-3p	ZDHHC8	hsa-miR-21-5p	AUTS2	hsa-miR-21-3p	FASN
hsa-miR-21-3p	DAXX	hsa-miR-21-5p	AKAP9	hsa-miR-21-3p	ZNF460
hsa-miR-21-3p	POU3F3	hsa-miR-21-5p	NKTR	hsa-miR-21-3p	IER5L
hsa-miR-21-3p	IMPA2	hsa-miR-21-5p	PTPN14	hsa-miR-21-3p	CEBPB
hsa-miR-21-3p	STIM2	hsa-miR-21-5p	STXBP5	hsa-miR-21-3p	RP11-863K10.7
hsa-miR-21-3p	ELOVL4	hsa-miR-21-5p	MGA	hsa-miR-21-3p	HERPUD2
hsa-miR-21-3p	KIAA1147	hsa-miR-21-5p	SMC5	hsa-miR-21-3p	PGAP1
hsa-miR-21-3p	OTUD3	hsa-miR-21-5p	KIFAP3	hsa-miR-21-3p	SLC7A2
hsa-miR-21-3p	SNIP1	hsa-miR-21-5p	SPG11	hsa-miR-21-3p	CAPN7
hsa-miR-21-3p	PASK	hsa-miR-21-5p	PER3	hsa-miR-21-3p	GFRA1
hsa-miR-21-3p	CD80	hsa-miR-21-5p	ZNF292	hsa-miR-21-3p	STOML1
hsa-miR-21-3p	CLIP1	hsa-miR-21-5p	ZNF587	hsa-miR-21-3p	KIF5B
hsa-miR-21-3p	PDE4D	hsa-miR-21-5p	AIM1	hsa-miR-21-3p	SLFN13
hsa-miR-21-3p	CFAP20	hsa-miR-21-5p	DSE	hsa-miR-21-3p	GRHPR
hsa-miR-21-3p	SLC44A1	hsa-miR-21-5p	SRPK2	hsa-miR-21-3p	ANKAR
hsa-miR-21-3p	CALM1	hsa-miR-21-5p	TSHZ3	hsa-miR-21-3p	PABPC1L2B
hsa-miR-21-3p	TPD52L3	hsa-miR-21-5p	CEP97	hsa-miR-21-3p	MLX
hsa-miR-21-3p	ATG10	hsa-miR-21-5p	DCAF10	hsa-miR-21-3p	DDIT4L
hsa-miR-21-3p	FBP1	hsa-miR-21-5p	PHF20	hsa-miR-21-3p	PRKAA2
hsa-miR-21-3p	SRRM4	hsa-miR-21-5p	SEMA5A	hsa-miR-21-3p	KPNA5
hsa-miR-21-3p	CCSER2	hsa-miR-21-5p	PHACTR2	hsa-miR-21-3p	MSANTD3-TMEFF1
hsa-miR-21-3p	TBL1XR1	hsa-miR-21-5p	RABGAP1	hsa-miR-21-3p	FOXA1
hsa-miR-21-3p	ZNF697	hsa-miR-21-5p	VPS36	hsa-miR-21-3p	SUMO2
hsa-miR-21-3p	TRIM32	hsa-miR-21-5p	WNK1	hsa-miR-21-3p	FBXO47
hsa-miR-21-3p	POLR2C	hsa-miR-21-5p	NUBPL	hsa-miR-21-3p	MFSD11
hsa-miR-21-3p	ENDOV	hsa-miR-21-5p	LIMCH1	hsa-miR-21-3p	SLC35E1
hsa-miR-21-3p	NEK9	hsa-miR-21-5p	MTMR9	hsa-miR-21-3p	FBXO11
hsa-miR-21-3p	NT5C1B	hsa-miR-21-5p	SERAC1	hsa-miR-21-3p	B4GALT6
hsa-miR-21-3p	ST6GAL2	hsa-miR-21-5p	RUFY3	hsa-miR-21-3p	P2RY1
hsa-miR-21-3p	ADCK1	hsa-miR-21-5p	APPL1	hsa-miR-21-3p	GRIA4
hsa-miR-21-3p	MLH3	hsa-miR-21-5p	PBX1	hsa-miR-21-3p	EMX2
hsa-miR-21-3p	ATRNL1	hsa-miR-21-5p	OSBPL3	hsa-miR-21-3p	IL17RD
hsa-miR-21-3p	SRGAP2	hsa-miR-21-5p	WNT5A	hsa-miR-21-3p	TMEM229B
hsa-miR-21-3p	SYNPO2	hsa-miR-21-5p	REV1	hsa-miR-21-3p	C1orf43
hsa-miR-21-3p	MMRN2	hsa-miR-21-5p	FBXL2	hsa-miR-21-3p	PARD3B
hsa-miR-21-3p	ZNF831	hsa-miR-21-5p	HOXA9	hsa-miR-21-3p	TNN
hsa-miR-21-3p	SSPN	hsa-miR-21-5p	MIB1	hsa-miR-21-3p	NAP1L3
hsa-miR-21-3p	QSER1	hsa-miR-21-5p	FMR1	hsa-miR-21-3p	CCL17
hsa-miR-21-3p	ZNF217	hsa-miR-21-5p	SNX30	hsa-miR-21-3p	C3orf17
hsa-miR-21-3p	RBM12	hsa-miR-21-5p	SLC17A5	hsa-miR-21-3p	TMEFF1
hsa-miR-21-3p	TET2	hsa-miR-21-5p	PREPL	hsa-miR-21-3p	ZBTB39
hsa-miR-21-3p	BMP6	hsa-miR-21-5p	CCDC14	hsa-miR-21-3p	STK38L
hsa-miR-21-3p	CDH7	hsa-miR-21-5p	ARHGEF12	hsa-miR-21-3p	NCOA3
hsa-miR-21-3p	ATRN	hsa-miR-21-5p	USP47	hsa-miR-21-3p	PLD2
hsa-miR-21-3p	CBL	hsa-miR-21-5p	BTBD3	hsa-miR-21-3p	SIGLEC6
hsa-miR-21-3p	SAP30L	hsa-miR-21-5p	ARID4A	hsa-miR-21-3p	ZBTB18
hsa-miR-21-3p	EPB41L5	hsa-miR-21-5p	ATP11B	hsa-miR-21-3p	MDM4
hsa-miR-21-3p	MTF2	hsa-miR-21-5p	SLC31A1	hsa-miR-21-3p	FAM8A1
hsa-miR-21-3p	H3F3A	hsa-miR-21-5p	DLG1	hsa-miR-21-3p	NDRG3
hsa-miR-21-3p	OTUD4	hsa-miR-21-5p	SOWAHC	hsa-miR-21-3p	GRHL1
hsa-miR-21-3p	INSIG1	hsa-miR-21-5p	RSF1	hsa-miR-21-3p	THAP10
hsa-miR-21-3p	DUT	hsa-miR-21-5p	SNRK	hsa-miR-21-3p	C5AR1
hsa-miR-21-3p	INSM2	hsa-miR-21-5p	PLD1	hsa-miR-21-3p	SPIN3
hsa-miR-21-3p	CIP2A	hsa-miR-21-5p	TLR4	hsa-miR-21-3p	IMPA2
hsa-miR-21-3p	C12orf4	hsa-miR-21-5p	VPS26A	hsa-miR-21-3p	TSHZ1
hsa-miR-21-3p	HBP1	hsa-miR-21-5p	ZYG11B	hsa-miR-21-3p	RTTN
hsa-miR-21-3p	GTF2A1	hsa-miR-21-5p	AGO4	hsa-miR-21-3p	MAB21L1
hsa-miR-21-3p	CHIC1	hsa-miR-21-5p	TESK2	hsa-miR-21-3p	SLC6A19
hsa-miR-21-3p	ADGRB3	hsa-miR-21-5p	MAP3K1	hsa-miR-21-3p	SCNN1G
hsa-miR-21-3p	GPD2	hsa-miR-21-5p	RAB6A	hsa-miR-21-3p	FOXD4L3
hsa-miR-21-3p	PSMD11	hsa-miR-21-5p	PURA	hsa-miR-21-3p	FOXD4L6
hsa-miR-21-3p	TMOD3	hsa-miR-21-5p	OLR1	hsa-miR-21-3p	SMG7
hsa-miR-21-3p	TBX5	hsa-miR-21-5p	KLF9	hsa-miR-21-3p	MRPS17
hsa-miR-21-3p	CHL1	hsa-miR-21-5p	ATMIN	hsa-miR-21-3p	GRB2
hsa-miR-21-3p	MTREX	hsa-miR-21-5p	PRPF39	hsa-miR-21-3p	TMEM185B
hsa-miR-21-3p	SLC9A4	hsa-miR-21-5p	AGO2	hsa-miR-21-3p	YY2
hsa-miR-21-3p	NSD3	hsa-miR-21-5p	STAG2	hsa-miR-21-3p	SLC14A1
hsa-miR-21-3p	LSM4	hsa-miR-21-5p	ACBD5	hsa-miR-21-3p	MAGEA11
hsa-miR-21-3p	DCLK1	hsa-miR-21-5p	AKT2	hsa-miR-21-3p	AC008132.1
hsa-miR-21-3p	ECM2	hsa-miR-21-5p	UGGT1	hsa-miR-21-3p	GRIA2
hsa-miR-21-3p	OCIAD1	hsa-miR-21-5p	PRRC1	hsa-miR-21-3p	SNN
hsa-miR-21-3p	MARVELD3	hsa-miR-21-5p	NT5C2	hsa-miR-21-3p	PHLDB2
hsa-miR-21-3p	GNB4	hsa-miR-21-5p	ZNF532	hsa-miR-21-3p	TP53RK
hsa-miR-21-3p	ILF2	hsa-miR-21-5p	DCAF8	hsa-miR-21-3p	SLC19A2
hsa-miR-21-3p	DOCK10	hsa-miR-21-5p	TCF4	hsa-miR-21-3p	FAM106A
hsa-miR-21-3p	SOX4	hsa-miR-21-5p	UBR5	hsa-miR-21-3p	REEP1
hsa-miR-21-3p	RAB3C	hsa-miR-21-5p	THBS1	hsa-miR-21-3p	ZNF432
hsa-miR-21-3p	ZNF225	hsa-miR-21-5p	PTPN3	hsa-miR-21-3p	PSEN1
hsa-miR-21-3p	IGF2R	hsa-miR-21-5p	ATF2	hsa-miR-21-3p	SH3GLB2
hsa-miR-21-3p	USP46	hsa-miR-21-5p	RBM27	hsa-miR-21-3p	KLHL12
hsa-miR-21-3p	ZNF805	hsa-miR-21-5p	EXOC5	hsa-miR-21-3p	CBLB
hsa-miR-21-3p	SUSD6	hsa-miR-21-5p	AFTPH	hsa-miR-21-3p	AC026703.1
hsa-miR-21-3p	BCAT1	hsa-miR-21-5p	BID	hsa-miR-21-3p	ANP32E
hsa-miR-21-3p	RBM14	hsa-miR-21-5p	KLHL8	hsa-miR-21-3p	DCAF10
hsa-miR-21-3p	TP53	hsa-miR-21-5p	WDR7	hsa-miR-21-3p	HILPDA
hsa-miR-21-3p	MYRF	hsa-miR-21-5p	FAM126B	hsa-miR-21-3p	SOS2
hsa-miR-21-3p	ATP13A3	hsa-miR-21-5p	PTGFR	hsa-miR-21-3p	MAGEB3
hsa-miR-21-3p	CCSER1	hsa-miR-21-5p	PHF20L1	hsa-miR-21-3p	SPOP
hsa-miR-21-3p	ARHGAP6	hsa-miR-21-5p	B3GNT5	hsa-miR-21-3p	WNK4
hsa-miR-21-3p	TIAL1	hsa-miR-21-5p	GLG1	hsa-miR-21-3p	MINPP1
hsa-miR-21-3p	B3GNT5	hsa-miR-21-5p	CEP152	hsa-miR-21-3p	CH25H
hsa-miR-21-3p	CEBPG	hsa-miR-21-5p	HMGB3	hsa-miR-21-3p	BTBD7
hsa-miR-21-3p	SRSF7	hsa-miR-21-5p	BDH2	hsa-miR-21-3p	UHRF2
hsa-miR-21-3p	RIMS2	hsa-miR-21-5p	LPIN1	hsa-miR-21-3p	RASEF
hsa-miR-21-3p	EEF1A1	hsa-miR-21-5p	NETO2	hsa-miR-21-3p	PPIH
hsa-miR-21-3p	UBE2L3	hsa-miR-21-5p	BRMS1L	hsa-miR-21-3p	LL22NC03-63E9.3
hsa-miR-21-3p	SIAH3	hsa-miR-21-5p	NEK7	hsa-miR-21-3p	CD80
hsa-miR-21-3p	WDR92	hsa-miR-21-5p	TSC1	hsa-miR-21-3p	NRARP
hsa-miR-21-3p	POLR3A	hsa-miR-21-5p	ALMS1	hsa-miR-21-3p	ZNF217
hsa-miR-21-3p	PPARGC1B	hsa-miR-21-5p	TOR1AIP2	hsa-miR-21-3p	PDIK1L
hsa-miR-21-3p	RNF168	hsa-miR-21-5p	SMC1A	hsa-miR-21-3p	PKP4
hsa-miR-21-3p	NFATC2	hsa-miR-21-5p	PIGX	hsa-miR-21-3p	CACNB1
hsa-miR-21-3p	LAMP2	hsa-miR-21-5p	SAR1A	hsa-miR-21-3p	PABPC5
hsa-miR-21-3p	LIN28B	hsa-miR-21-5p	APC	hsa-miR-21-3p	NPC1L1
hsa-miR-21-3p	DYRK1A	hsa-miR-21-5p	SLMAP	hsa-miR-21-3p	MMD
hsa-miR-21-3p	CDK15	hsa-miR-21-5p	SOCS4	hsa-miR-21-3p	KLHL7
hsa-miR-21-3p	FMNL3	hsa-miR-21-5p	ZBTB38	hsa-miR-21-3p	GPCPD1
hsa-miR-21-3p	ARHGAP36	hsa-miR-21-5p	OSR1	hsa-miR-21-3p	ADCYAP1R1
hsa-miR-21-3p	TAX1BP1	hsa-miR-21-5p	FBXO11	hsa-miR-21-3p	PLSCR4
hsa-miR-21-3p	EIF2S1	hsa-miR-21-5p	SCRN1	hsa-miR-21-3p	KLHL13
hsa-miR-21-3p	FBXO42	hsa-miR-21-5p	PTPDC1	hsa-miR-21-3p	NEDD8
hsa-miR-21-3p	MAB21L1	hsa-miR-21-5p	CCNG1	hsa-miR-21-3p	SLC39A8
hsa-miR-21-3p	CDCA7	hsa-miR-21-5p	MEGF9	hsa-miR-21-3p	ANKRD49
hsa-miR-21-3p	TTL	hsa-miR-21-5p	TNPO1	hsa-miR-21-3p	RPSAP58
hsa-miR-21-3p	NCOA3	hsa-miR-21-5p	FERMT2	hsa-miR-21-3p	RAI14
hsa-miR-21-3p	SEC14L5	hsa-miR-21-5p	KAT6A	hsa-miR-21-3p	AP5M1
hsa-miR-21-3p	B3GNT7	hsa-miR-21-5p	TNFRSF11B	hsa-miR-21-3p	XPO7
hsa-miR-21-3p	MTF1	hsa-miR-21-5p	WWC2	hsa-miR-21-3p	TRIP13
hsa-miR-21-3p	EPM2AIP1	hsa-miR-21-5p	WNK3	hsa-miR-21-3p	NUS1
hsa-miR-21-3p	CTNNB1	hsa-miR-21-5p	WHSC1L1	hsa-miR-21-3p	F9
hsa-miR-21-3p	THUMPD3	hsa-miR-21-5p	VASH2	hsa-miR-21-3p	RAB44
hsa-miR-21-3p	ZNF264	hsa-miR-21-5p	SLK	hsa-miR-21-3p	AIFM1
hsa-miR-21-3p	TBRG4	hsa-miR-21-5p	FILIP1L	hsa-miR-21-3p	WDR47
hsa-miR-21-3p	ASH1L	hsa-miR-21-5p	DCP1A	hsa-miR-21-3p	ZBTB49
hsa-miR-21-3p	SMAD1	hsa-miR-21-5p	RNF11	hsa-miR-21-3p	EOMES
hsa-miR-21-3p	CR2	hsa-miR-21-5p	RDH11	hsa-miR-21-3p	HGD
hsa-miR-21-3p	DEK	hsa-miR-21-5p	PELI1	hsa-miR-21-3p	HHEX
hsa-miR-21-3p	CASP7	hsa-miR-21-5p	YOD1	hsa-miR-21-3p	PPP4R1L
hsa-miR-21-3p	ZBTB21	hsa-miR-21-5p	STAT3	hsa-miR-21-3p	GINS1
hsa-miR-21-3p	RNASEL	hsa-miR-21-5p	BCL6	hsa-miR-21-3p	GUCA1B
hsa-miR-21-3p	PSMF1	hsa-miR-21-5p	OTUD1	hsa-miR-21-3p	CDC42SE2
hsa-miR-21-3p	TOM1	hsa-miR-21-5p	TMEM147	hsa-miR-21-3p	KIAA1147
hsa-miR-21-3p	HNRNPH1	hsa-miR-21-5p	SATB1	hsa-miR-21-3p	TUBB1
hsa-miR-21-3p	PHF2	hsa-miR-21-5p	WWP1	hsa-miR-21-3p	DAB2IP
hsa-miR-21-3p	CNRIP1	hsa-miR-21-5p	SMN1	hsa-miR-21-3p	PHTF1
hsa-miR-21-3p	PLAGL2	hsa-miR-21-5p	HPGD	hsa-miR-21-3p	ZCCHC24
hsa-miR-21-5p	YOD1	hsa-miR-21-5p	MYD88	hsa-miR-21-3p	SLC25A53
hsa-miR-21-5p	PRDM11	hsa-miR-21-5p	IRAK1	hsa-miR-21-3p	PPP6R3
hsa-miR-21-5p	FASLG	hsa-miR-21-5p	VHL	hsa-miR-21-3p	GPRASP2
hsa-miR-21-5p	ZNF367	hsa-miR-21-5p	GDF5	hsa-miR-21-3p	CHST3
hsa-miR-21-5p	VCL	hsa-miR-21-5p	BCL7A	hsa-miR-21-3p	FOXO4
hsa-miR-21-5p	SKP2	hsa-miR-21-5p	MAP2K3	hsa-miR-21-3p	KIAA0247
hsa-miR-21-5p	TGFBI	hsa-miR-21-5p	WSB1	hsa-miR-21-3p	NKX2-4
hsa-miR-21-5p	PLAG1	hsa-miR-21-5p	GK5	hsa-miR-21-3p	HAVCR1
hsa-miR-21-5p	IL12A	hsa-miR-21-5p	EDRF1	hsa-miR-21-3p	ACOT4
hsa-miR-21-5p	CREBRF	hsa-miR-21-5p	ZCCHC3	hsa-miR-21-3p	GCOM1
hsa-miR-21-5p	RAB6D	hsa-miR-21-5p	SEPT2	hsa-miR-21-3p	GABRG3
hsa-miR-21-5p	KRIT1	hsa-miR-21-5p	ATXN10	hsa-miR-21-3p	ZNF586
hsa-miR-21-5p	PELI1	hsa-miR-21-5p	FGFRL1	hsa-miR-21-3p	TBRG4
hsa-miR-21-5p	RBPJ	hsa-miR-21-5p	RNF185	hsa-miR-21-3p	NT5C1B
hsa-miR-21-5p	RALGPS2	hsa-miR-21-5p	IL12A	hsa-miR-21-3p	CYCS
hsa-miR-21-5p	ADGRG2	hsa-miR-21-5p	FOXO3	hsa-miR-21-3p	MATN3
hsa-miR-21-5p	GATAD2B	hsa-miR-21-5p	EIF1AX	hsa-miR-21-3p	CSGALNACT1
hsa-miR-21-5p	PBRM1	hsa-miR-21-5p	PITHD1	hsa-miR-21-3p	C19orf25
hsa-miR-21-5p	SCML2	hsa-miR-21-5p	COX20	hsa-miR-21-3p	LMO4
hsa-miR-21-5p	RSAD2	hsa-miR-21-5p	HIC2	hsa-miR-21-3p	SLX4IP
hsa-miR-21-5p	PPP1R3B	hsa-miR-21-5p	SECISBP2L	hsa-miR-21-3p	PHYH
hsa-miR-21-5p	PLEKHA1	hsa-miR-21-5p	RFFL	hsa-miR-21-3p	NT5C1B-RDH14
hsa-miR-21-5p	FGF18	hsa-miR-21-5p	NFIA	hsa-miR-21-3p	S1PR3
hsa-miR-21-5p	SPRY1	hsa-miR-21-5p	SETD2	hsa-miR-21-3p	C4orf40
hsa-miR-21-5p	FAM13A	hsa-miR-21-5p	HIF1A	hsa-miR-21-3p	CDC40
hsa-miR-21-5p	GPATCH2L	hsa-miR-21-5p	CXCL10	hsa-miR-21-3p	MTFR1
hsa-miR-21-5p	STAT3	hsa-miR-21-5p	CLU	hsa-miR-21-3p	SLC19A3
hsa-miR-21-5p	BCL7A	hsa-miR-21-5p	TNFRSF10B	hsa-miR-21-3p	SLC35A1
hsa-miR-21-5p	SKI	hsa-miR-21-5p	IGF1R	hsa-miR-21-3p	PAICS
hsa-miR-21-5p	YAP1	hsa-miR-21-5p	SIRT2	hsa-miR-21-3p	FAAH2
hsa-miR-21-5p	MALT1	hsa-miR-21-5p	GAS5	hsa-miR-21-3p	UBE2L3
hsa-miR-21-5p	ZBTB41	hsa-miR-21-5p	RHO	hsa-miR-21-3p	ETV6
hsa-miR-21-5p	KLF3	hsa-miR-21-5p	SPPL3	hsa-miR-21-3p	ACOT11
hsa-miR-21-5p	MBNL3	hsa-miR-21-5p	SGTB	hsa-miR-21-3p	SERPINB7
hsa-miR-21-5p	CCL1	hsa-miR-21-5p	SET	hsa-miR-21-3p	UCHL5
hsa-miR-21-5p	NKIRAS1	hsa-miR-21-5p	NSUN2	hsa-miR-21-3p	WWC2
hsa-miR-21-5p	TIAM1	hsa-miR-21-5p	RNF111	hsa-miR-21-3p	ATF7IP
hsa-miR-21-5p	OSR1	hsa-miR-21-5p	RNF103	hsa-miR-21-3p	AVL9
hsa-miR-21-5p	PAN3	hsa-miR-21-5p	NAA50	hsa-miR-21-3p	PPT1
hsa-miR-21-5p	KDM7A	hsa-miR-21-5p	MED9	hsa-miR-21-3p	TLR3
hsa-miR-21-5p	CASKIN1	hsa-miR-21-5p	KRIT1	hsa-miR-21-3p	ITGA6
hsa-miR-21-5p	PDCD4	hsa-miR-21-5p	ITGB8	hsa-miR-21-3p	CD83
hsa-miR-21-5p	GID4	hsa-miR-21-5p	EPM2AIP1	hsa-miR-21-3p	RNF150
hsa-miR-21-5p	HSD17B4	hsa-miR-21-5p	DNAJC16	hsa-miR-21-3p	TRIM22
hsa-miR-21-5p	MAP3K1	hsa-miR-21-5p	DICER1	hsa-miR-21-3p	C14orf180
hsa-miR-21-5p	PDZD2	hsa-miR-21-5p	CENPQ	hsa-miR-21-3p	PRUNE
hsa-miR-21-5p	UBE2D3	hsa-miR-21-5p	CCR7	hsa-miR-21-3p	ADD3
hsa-miR-21-5p	AKAP12	hsa-miR-21-5p	CCL1	hsa-miR-21-3p	ASB7
hsa-miR-21-5p	CPEB3	hsa-miR-21-5p	AP1AR	hsa-miR-21-3p	ZNF382
hsa-miR-21-5p	RECK	hsa-miR-21-5p	BTN3A3	hsa-miR-21-3p	CTNNB1
hsa-miR-21-5p	CCL20	hsa-miR-21-5p	BNIP2	hsa-miR-21-3p	KIAA1958
hsa-miR-21-5p	PPP1R3A	hsa-miR-21-5p	PLEKHA2	hsa-miR-21-3p	TTL
hsa-miR-21-5p	NTF3	hsa-miR-21-5p	ERP44	hsa-miR-21-3p	C4orf46
hsa-miR-21-5p	TIMP3	hsa-miR-21-5p	FAM136A	hsa-miR-21-3p	RYBP
hsa-miR-21-5p	ANGPTL5	hsa-miR-21-5p	SETD1B	hsa-miR-21-3p	SKAP2
hsa-miR-21-5p	BCL11B	hsa-miR-21-5p	FOXN2	hsa-miR-21-3p	EDNRA
hsa-miR-21-5p	JAG1	hsa-miR-21-5p	CBX4	hsa-miR-21-3p	MAT2B
hsa-miR-21-5p	FAM3C	hsa-miR-21-5p	C15orf52	hsa-miR-21-3p	PPP1R3C
hsa-miR-21-5p	MEI4	hsa-miR-21-5p	FBXL13	hsa-miR-21-3p	MKL2
hsa-miR-21-5p	EPM2A	hsa-miR-21-5p	ZNF460	hsa-miR-21-3p	ZNF207
hsa-miR-21-5p	SLC30A10	hsa-miR-21-5p	UQCRB	hsa-miR-21-3p	PCMTD2
hsa-miR-21-5p	BTG2	hsa-miR-21-5p	RPRD2	hsa-miR-21-3p	CNIH1
hsa-miR-21-5p	SYT15	hsa-miR-21-5p	PURG	hsa-miR-21-3p	PITPNM1
hsa-miR-21-5p	MPRIP	hsa-miR-21-5p	DDX55	hsa-miR-21-3p	CPEB1
hsa-miR-21-5p	NFIA	hsa-miR-21-5p	ORC4	hsa-miR-21-3p	TRIM7
hsa-miR-21-5p	KLHL15	hsa-miR-21-5p	C1orf147	hsa-miR-21-3p	NDRG4
hsa-miR-21-5p	CFAP300	hsa-miR-21-5p	PATE2	hsa-miR-21-3p	SLC26A2
hsa-miR-21-5p	GLCCI1	hsa-miR-21-5p	GP5	hsa-miR-21-3p	PHF2
hsa-miR-21-5p	SPRY2	hsa-miR-21-5p	FRS2	hsa-miR-21-3p	MKNK1
hsa-miR-21-5p	LRRC57	hsa-miR-21-5p	RNF6	hsa-miR-21-3p	SLC39A9
hsa-miR-21-5p	STAG2	hsa-miR-21-5p	TMEM170A	hsa-miR-21-3p	TMEM174
hsa-miR-21-5p	KDM1B	hsa-miR-21-5p	E2F3	hsa-miR-21-3p	NRXN3
hsa-miR-21-5p	GRAMD2B	hsa-miR-21-5p	SPRY4	hsa-miR-21-3p	CCT4
hsa-miR-21-5p	RMND5A	hsa-miR-21-5p	FGF12	hsa-miR-21-3p	TMEM33
hsa-miR-21-5p	C7	hsa-miR-21-5p	TCEANC2	hsa-miR-21-3p	SDC2
hsa-miR-21-5p	ALX4	hsa-miR-21-5p	PER2	hsa-miR-21-3p	TLDC2
hsa-miR-21-5p	RASA1	hsa-miR-21-5p	C8orf17	hsa-miR-21-3p	TRIM39
hsa-miR-21-5p	SOX5	hsa-miR-21-5p	PLEKHA8	hsa-miR-21-3p	WDR96
hsa-miR-21-5p	RNF103	hsa-miR-21-5p	ATF7IP	hsa-miR-21-3p	SPOCK3
hsa-miR-21-5p	GLIS2	hsa-miR-21-5p	KLK2	hsa-miR-21-3p	C21orf91
hsa-miR-21-5p	NEGR1	hsa-miR-21-5p	CASC2	hsa-miR-21-3p	AMMECR1L
hsa-miR-21-5p	ARHGAP24	hsa-miR-21-5p	DNM1L	hsa-miR-21-3p	RGS1
hsa-miR-21-5p	NIPAL1	hsa-miR-21-5p	PURG	hsa-miR-21-3p	MEI4
hsa-miR-21-5p	LTV1	hsa-miR-21-5p	CDR1-AS	hsa-miR-21-3p	ASB18
hsa-miR-21-5p	ANKS1B	hsa-miR-21-5p	RPRD2	hsa-miR-21-3p	GGACT
hsa-miR-21-5p	TMEM170A			hsa-miR-21-3p	RTN3
hsa-miR-21-5p	HIPK3			hsa-miR-21-3p	P2RX6
hsa-miR-21-5p	ELF2			hsa-miR-21-3p	KIAA1191
hsa-miR-21-5p	EPHA4			hsa-miR-21-3p	DCAF4L1
hsa-miR-21-5p	PPP1R3D			hsa-miR-21-3p	NEDD1
hsa-miR-21-5p	ZNF704			hsa-miR-21-3p	NDE1
hsa-miR-21-5p	RAD51AP1			hsa-miR-21-3p	MYB
hsa-miR-21-5p	CLDN8			hsa-miR-21-3p	COQ9
hsa-miR-21-5p	EHD1			hsa-miR-21-3p	KIN
hsa-miR-21-5p	ATXN10			hsa-miR-21-3p	CD46
hsa-miR-21-5p	MCMDC2			hsa-miR-21-3p	ZNF264
hsa-miR-21-5p	ITCH			hsa-miR-21-3p	UBE2E3
hsa-miR-21-5p	MATN2			hsa-miR-21-3p	NKAIN1
hsa-miR-21-5p	NPPB			hsa-miR-21-3p	KIAA0430
hsa-miR-21-5p	RASA2			hsa-miR-21-3p	BSPRY
hsa-miR-21-5p	CLIC2			hsa-miR-21-3p	ANKS1B
hsa-miR-21-5p	SMARCD1			hsa-miR-21-3p	ZKSCAN3
hsa-miR-21-5p	OLFM3			hsa-miR-21-3p	FKBP1C
hsa-miR-21-5p	USP15			hsa-miR-21-3p	CAMK2B
hsa-miR-21-5p	MAST4			hsa-miR-21-3p	PSG5
hsa-miR-21-5p	KCNJ10			hsa-miR-21-3p	FGB
hsa-miR-21-5p	NIPAL2			hsa-miR-21-3p	FAM173B
hsa-miR-21-5p	PCSK6			hsa-miR-21-3p	GRM5
hsa-miR-21-5p	TPRG1L			hsa-miR-21-3p	SPTSSB
hsa-miR-21-5p	WWP1			hsa-miR-21-3p	KCNA3
hsa-miR-21-5p	ARL1			hsa-miR-21-3p	DCTPP1
hsa-miR-21-5p	LPA			hsa-miR-21-3p	GTF2A1
hsa-miR-21-5p	GABRB2			hsa-miR-21-3p	SALL1
hsa-miR-21-5p	CSRNP3			hsa-miR-21-3p	DFNB31
hsa-miR-21-5p	STK40			hsa-miR-21-3p	TOR3A
hsa-miR-21-5p	NFIB			hsa-miR-21-3p	MTMR11
hsa-miR-21-5p	UBR3			hsa-miR-21-3p	EPB41L4A
hsa-miR-21-5p	CHIC1			hsa-miR-21-3p	MTPN
hsa-miR-21-5p	CUX1			hsa-miR-21-3p	PELI2
hsa-miR-21-5p	RASGRP1			hsa-miR-21-3p	ATP2B1
hsa-miR-21-5p	LATS1			hsa-miR-21-3p	CPEB2
hsa-miR-21-5p	FDX1			hsa-miR-21-3p	ZNF275
hsa-miR-21-5p	MINDY2			hsa-miR-21-3p	CCER1
hsa-miR-21-5p	BCL11A			hsa-miR-21-3p	UBN1
hsa-miR-21-5p	SPEF2			hsa-miR-21-3p	PLAGL2
hsa-miR-21-5p	PITX2			hsa-miR-21-3p	DLK1
hsa-miR-21-5p	SMAD7			hsa-miR-21-3p	GEM
hsa-miR-21-5p	PLAA			hsa-miR-21-3p	TIMM22
hsa-miR-21-5p	UBE2D1			hsa-miR-21-3p	PRPS2
hsa-miR-21-5p	THRB			hsa-miR-21-3p	PARS2
hsa-miR-21-5p	BAHD1			hsa-miR-21-3p	ZNF225
hsa-miR-21-5p	MED21			hsa-miR-21-3p	MPZL3
hsa-miR-21-5p	FRMD3			hsa-miR-21-3p	AP005482.1
hsa-miR-21-5p	RP2			hsa-miR-21-3p	ALOX5AP
hsa-miR-21-5p	TENT5A			hsa-miR-21-3p	RPL23A
hsa-miR-21-5p	KHDC1			hsa-miR-21-3p	LST3
hsa-miR-21-5p	CDH7			hsa-miR-21-3p	IRF8
hsa-miR-21-5p	DLGAP1			hsa-miR-21-3p	NBPF9
hsa-miR-21-5p	RBMS3			hsa-miR-21-3p	SLCO1B7
hsa-miR-21-5p	KHDC1L			hsa-miR-21-3p	DSE
hsa-miR-21-5p	ZDHHC17			hsa-miR-21-3p	HAVCR2
hsa-miR-21-5p	BEST3			hsa-miR-21-3p	MBOAT1
hsa-miR-21-5p	STK38L			hsa-miR-21-3p	AXL
hsa-miR-21-5p	MSH2			hsa-miR-21-3p	H3F3B
hsa-miR-21-5p	KLF6			hsa-miR-21-3p	PDK3
hsa-miR-21-5p	PTPN20			hsa-miR-21-3p	AK9
hsa-miR-21-5p	CNOT6			hsa-miR-21-3p	PUS7L
hsa-miR-21-5p	SOS2			hsa-miR-21-3p	AQP5
hsa-miR-21-5p	DUSP8			hsa-miR-21-3p	USP13
hsa-miR-21-5p	KBTBD6			hsa-miR-21-3p	AMD1
hsa-miR-21-5p	BBS12			hsa-miR-21-3p	MAP2K4
hsa-miR-21-5p	SETD9			hsa-miR-21-3p	SYNPR
hsa-miR-21-5p	ATP2B4			hsa-miR-21-3p	VSTM2A
hsa-miR-21-5p	EDIL3			hsa-miR-21-3p	KCNK12
hsa-miR-21-5p	ING3			hsa-miR-21-3p	BAI3
hsa-miR-21-5p	IL6R			hsa-miR-21-3p	TMEM170B
hsa-miR-21-5p	FANCC			hsa-miR-21-3p	ABCC12
hsa-miR-21-5p	MTMR12			hsa-miR-21-3p	DCX
hsa-miR-21-5p	PRKCE			hsa-miR-21-3p	MARCH8
hsa-miR-21-5p	GNAQ			hsa-miR-21-3p	MCM2
hsa-miR-21-5p	FBXO11			hsa-miR-21-3p	DCBLD2
hsa-miR-21-5p	XKR6			hsa-miR-21-3p	TAGAP
hsa-miR-21-5p	KIF6			hsa-miR-21-3p	AK2
hsa-miR-21-5p	FBXO28			hsa-miR-21-3p	SNX24
hsa-miR-21-5p	PCBP1			hsa-miR-21-3p	CCSER1
hsa-miR-21-5p	FKBP14			hsa-miR-21-3p	KLHL42
hsa-miR-21-5p	CNBP			hsa-miR-21-3p	H2BFM
hsa-miR-21-5p	SEPT10			hsa-miR-21-3p	LUZP2
hsa-miR-21-5p	ZSWIM6			hsa-miR-21-3p	AC008964.1
hsa-miR-21-5p	RAB11A			hsa-miR-21-3p	SMIM21
hsa-miR-21-5p	SAMD8			hsa-miR-21-3p	CDK17
hsa-miR-21-5p	N4BP2L1			hsa-miR-21-3p	ZNRF1
hsa-miR-21-5p	MAP2K3			hsa-miR-21-3p	MSR1
hsa-miR-21-5p	SLC7A6			hsa-miR-21-3p	UNC119B
hsa-miR-21-5p	HSD17B7			hsa-miR-21-3p	SLC1A3
hsa-miR-21-5p	IRAK1BP1			hsa-miR-21-3p	DNAJC6
hsa-miR-21-5p	ALDH1A1			hsa-miR-21-3p	FAM114A1
hsa-miR-21-5p	DCAF7			hsa-miR-21-3p	FAM122B
hsa-miR-21-5p	PDAP1			hsa-miR-21-3p	C9orf78
hsa-miR-21-5p	SRL			hsa-miR-21-3p	C2orf69
hsa-miR-21-5p	ST6GAL1			hsa-miR-21-3p	KIAA0391
hsa-miR-21-5p	NCAPG			hsa-miR-21-3p	ETV4
hsa-miR-21-5p	ACVR1C			hsa-miR-21-3p	ARHGAP36
hsa-miR-21-5p	VSNL1			hsa-miR-21-3p	MIB1
hsa-miR-21-5p	INPP4A			hsa-miR-21-3p	SLC25A37
hsa-miR-21-5p	MIA3			hsa-miR-21-3p	GABRA2
hsa-miR-21-5p	MBLAC2			hsa-miR-21-3p	PTK2
hsa-miR-21-5p	SLC9A6			hsa-miR-21-3p	ETF1
hsa-miR-21-5p	SATB1			hsa-miR-21-3p	ZDHHC8
hsa-miR-21-5p	TNRC6B			hsa-miR-21-3p	NLGN4X
hsa-miR-21-5p	CFL2			hsa-miR-21-3p	TAB2
hsa-miR-21-5p	CLIP4			hsa-miR-21-3p	FAM65C
hsa-miR-21-5p	ATRNL1			hsa-miR-21-3p	NBPF14
hsa-miR-21-5p	VASH2			hsa-miR-21-3p	INSM2
hsa-miR-21-5p	ZCCHC3			hsa-miR-21-3p	SOX4
hsa-miR-21-5p	RTKN2			hsa-miR-21-3p	YWHAE
hsa-miR-21-5p	AGO4			hsa-miR-21-3p	PRADC1
hsa-miR-21-5p	PRRC1			hsa-miR-21-3p	TMEM200A
hsa-miR-21-5p	C17orf75			hsa-miR-21-3p	E2F2
hsa-miR-21-5p	ESYT2			hsa-miR-21-3p	KBTBD7
hsa-miR-21-5p	SOCS6			hsa-miR-21-3p	SOCS6
hsa-miR-21-5p	G2E3			hsa-miR-21-3p	GNPDA2
hsa-miR-21-5p	MTPN			hsa-miR-21-3p	OLFM3
hsa-miR-21-5p	CDC25A			hsa-miR-21-3p	SAMD5
hsa-miR-21-5p	CBX4			hsa-miR-21-3p	TNFSF13
hsa-miR-21-5p	ZNF99			hsa-miR-21-3p	AKAP17A
hsa-miR-21-5p	HNRNPU			hsa-miR-21-3p	CEP57
hsa-miR-21-5p	SC5D			hsa-miR-21-3p	TSPAN3
hsa-miR-21-5p	PPARA			hsa-miR-21-3p	NOL10
hsa-miR-21-5p	LIFR			hsa-miR-21-3p	SCRN3
hsa-miR-21-5p	ARMCX1			hsa-miR-21-3p	GLRX5
hsa-miR-21-5p	GLDN			hsa-miR-21-3p	UBP1
hsa-miR-21-5p	POLR3B			hsa-miR-21-3p	FKBP10
hsa-miR-21-5p	KLF12			hsa-miR-21-3p	CHRNB3
hsa-miR-21-5p	UNC80			hsa-miR-21-3p	CCDC132
hsa-miR-21-5p	NCOA2			hsa-miR-21-3p	NPBWR1
hsa-miR-21-5p	TAF5			hsa-miR-21-3p	LMO7
hsa-miR-21-5p	ZFP36L2			hsa-miR-21-3p	ORAOV1
hsa-miR-21-5p	IST1			hsa-miR-21-3p	TRHDE
hsa-miR-21-5p	THPO			hsa-miR-21-3p	CNPY1
hsa-miR-21-5p	PRPF39			hsa-miR-21-3p	TXNDC15
hsa-miR-21-5p	TMEM163			hsa-miR-21-3p	CSRNP2
hsa-miR-21-5p	ADAMTS3			hsa-miR-21-3p	DOCK3
hsa-miR-21-5p	NFAT5			hsa-miR-21-3p	SLC43A3
hsa-miR-21-5p	PIK3R1			hsa-miR-21-3p	GUCA1A
hsa-miR-21-5p	NEK11			hsa-miR-21-3p	FAM135A
hsa-miR-21-5p	PHF6			hsa-miR-21-3p	FAM126B
hsa-miR-21-5p	LYRM7			hsa-miR-21-3p	PCDHA12
hsa-miR-21-5p	KIN			hsa-miR-21-3p	COL4A5
hsa-miR-21-5p	POM121			hsa-miR-21-3p	PCDHA5
hsa-miR-21-5p	BMPR2			hsa-miR-21-3p	PCDHB17
hsa-miR-21-5p	S100A10			hsa-miR-21-3p	ZNF436
hsa-miR-21-5p	B3GAT2			hsa-miR-21-3p	DEFB134
hsa-miR-21-5p	PGM1			hsa-miR-21-3p	LMX1A
hsa-miR-21-5p	PHF14			hsa-miR-21-3p	PTH2R
hsa-miR-21-5p	MBNL1			hsa-miR-21-3p	PCDHA7
hsa-miR-21-5p	LAMA4			hsa-miR-21-3p	WDR5B
hsa-miR-21-5p	FGD4			hsa-miR-21-3p	BCKDHB
hsa-miR-21-5p	ST3GAL6			hsa-miR-21-3p	PCDHA11
hsa-miR-21-5p	JPH1			hsa-miR-21-3p	PCDHA2
hsa-miR-21-5p	SLC16A10			hsa-miR-21-3p	PCDHA8
hsa-miR-21-5p	EFNA1			hsa-miR-21-3p	PCDHA1
hsa-miR-21-5p	RTN4			hsa-miR-21-3p	AMMECR1
hsa-miR-21-5p	MATR3			hsa-miR-21-3p	PCDHA13
hsa-miR-21-5p	CCDC121			hsa-miR-21-3p	PCDHA4
hsa-miR-21-5p	PGRMC2			hsa-miR-21-3p	CDCA7
hsa-miR-21-5p	CALCB			hsa-miR-21-3p	AP3S2
hsa-miR-21-5p	PM20D2			hsa-miR-21-3p	ATP1B4
hsa-miR-21-5p	ZNF592			hsa-miR-21-3p	PCDHA6
hsa-miR-21-5p	PIKFYVE			hsa-miR-21-3p	PCDHA3
hsa-miR-21-5p	TNPO1			hsa-miR-21-3p	PCDHA9
hsa-miR-21-5p	PREX2			hsa-miR-21-3p	FBXO7
hsa-miR-21-5p	GAB1			hsa-miR-21-3p	THAP9
hsa-miR-21-5p	TESK2			hsa-miR-21-3p	INSIG1
hsa-miR-21-5p	DEPDC4			hsa-miR-21-3p	PCDHAC1
hsa-miR-21-5p	SEZ6L			hsa-miR-21-3p	UBE2Q1
hsa-miR-21-5p	SLC17A5			hsa-miR-21-3p	P4HA1
hsa-miR-21-5p	SP100			hsa-miR-21-3p	SLC39A10
hsa-miR-21-5p	GTPBP10			hsa-miR-21-3p	ARNTL
hsa-miR-21-5p	GIMAP1-GIMAP5			hsa-miR-21-3p	ZSCAN12
hsa-miR-21-5p	CTR9			hsa-miR-21-3p	ERMN
hsa-miR-21-5p	TBL1XR1			hsa-miR-21-3p	FAM83C
hsa-miR-21-5p	GIMAP5			hsa-miR-21-3p	TMEM78
hsa-miR-21-5p	INTS6			hsa-miR-21-3p	CELF1
hsa-miR-21-5p	SUZ12			hsa-miR-21-3p	NMT2
hsa-miR-21-5p	ARHGAP32			hsa-miR-21-3p	CA8
hsa-miR-21-5p	HIC2			hsa-miR-21-3p	PQLC3
hsa-miR-21-5p	PIGG			hsa-miR-21-3p	PIGA
hsa-miR-21-5p	TET1			hsa-miR-21-3p	EEF1A1
hsa-miR-21-5p	CEP97			hsa-miR-21-3p	ENTPD4
hsa-miR-21-5p	ZNF200			hsa-miR-21-3p	RDH10
hsa-miR-21-5p	SLC22A15			hsa-miR-21-3p	PRKACB
hsa-miR-21-5p	SOX7			hsa-miR-21-3p	NBPF10
hsa-miR-21-5p	ADNP			hsa-miR-21-3p	COIL
hsa-miR-21-5p	CPNE4			hsa-miR-21-3p	DYRK1A
hsa-miR-21-5p	CRYBG2			hsa-miR-21-3p	NMNAT1
hsa-miR-21-5p	MSX1			hsa-miR-21-3p	NT5C3A
hsa-miR-21-5p	PLP1			hsa-miR-21-3p	NBPF16
hsa-miR-21-5p	ST8SIA3			hsa-miR-21-3p	FKBP1A
hsa-miR-21-5p	MEF2C			hsa-miR-21-3p	DMRT1
hsa-miR-21-5p	ITGB8			hsa-miR-21-3p	NBPF15
hsa-miR-21-5p	DAG1			hsa-miR-21-3p	ZNF736
hsa-miR-21-5p	CLTRN			hsa-miR-21-3p	NEU3
hsa-miR-21-5p	GPC4			hsa-miR-21-3p	PCOLCE2
hsa-miR-21-5p	ALX1			hsa-miR-21-3p	KLRC3
hsa-miR-21-5p	TAGAP			hsa-miR-21-3p	RBMXL1
hsa-miR-21-5p	NSL1			hsa-miR-21-3p	MRPL3
hsa-miR-21-5p	RNF2			hsa-miR-21-3p	POGZ
hsa-miR-21-5p	RASAL2			hsa-miR-21-3p	SDR42E1
hsa-miR-21-5p	PRMT9			hsa-miR-21-3p	ZXDA
hsa-miR-21-5p	SLC35F5			hsa-miR-21-3p	NYAP2
hsa-miR-21-5p	AIF1L			hsa-miR-21-3p	DCUN1D1
hsa-miR-21-5p	BMP3			hsa-miR-21-3p	POLR2D
hsa-miR-21-5p	ZNF728			hsa-miR-21-3p	TIFA
hsa-miR-21-5p	LUM			hsa-miR-21-3p	CXXC4
hsa-miR-21-5p	MKNK2			hsa-miR-21-3p	PACRGL
hsa-miR-21-5p	RAPGEF6			hsa-miR-21-3p	RIMS2
hsa-miR-21-5p	FOXO3			hsa-miR-21-3p	LCP2
hsa-miR-21-5p	ASF1A			hsa-miR-21-3p	PCDHAC2
hsa-miR-21-5p	CD69			hsa-miR-21-3p	PRKRIR
hsa-miR-21-5p	NRXN3			hsa-miR-21-3p	BHLHE41
hsa-miR-21-5p	FMN1			hsa-miR-21-3p	TOX3
hsa-miR-21-5p	TBX2			hsa-miR-21-3p	UGCG
hsa-miR-21-5p	GP9			hsa-miR-21-3p	ACTR2
hsa-miR-21-5p	FGF1			hsa-miR-21-3p	TUSC1
hsa-miR-21-5p	ZGRF1			hsa-miR-21-3p	AL356356.1
hsa-miR-21-5p	SCRN1			hsa-miR-21-3p	LONRF2
hsa-miR-21-5p	SLC5A7			hsa-miR-21-3p	MSTN
hsa-miR-21-5p	HAX1			hsa-miR-21-3p	CLIP4
hsa-miR-21-5p	RETSAT			hsa-miR-21-3p	CGGBP1
hsa-miR-21-5p	SOWAHC			hsa-miR-21-3p	DDX18
hsa-miR-21-5p	BNC2			hsa-miR-21-3p	PM20D2
hsa-miR-21-5p	SPDYA			hsa-miR-21-3p	CNTF
hsa-miR-21-5p	TRIP11			hsa-miR-21-3p	CCDC147
hsa-miR-21-5p	PTPN4			hsa-miR-21-3p	PPP1R3B
hsa-miR-21-5p	LZTFL1			hsa-miR-21-3p	RRP15
hsa-miR-21-5p	PRICKLE2			hsa-miR-21-3p	VAT1L
hsa-miR-21-5p	BBIP1			hsa-miR-21-3p	C1orf204
hsa-miR-21-5p	CATSPERE			hsa-miR-21-3p	SEZ6L
hsa-miR-21-5p	PCBP2			hsa-miR-21-3p	RABEPK
hsa-miR-21-5p	ANXA1			hsa-miR-21-3p	PATE2
hsa-miR-21-5p	OLR1			hsa-miR-21-3p	SMAGP
hsa-miR-21-5p	LANCL3			hsa-miR-21-3p	CNOT8
hsa-miR-21-5p	ACVR2A			hsa-miR-21-3p	FCRL6
hsa-miR-21-5p	GCLM			hsa-miR-21-3p	B3GNT5
hsa-miR-21-5p	ROBO2			hsa-miR-21-3p	KCNJ6
hsa-miR-21-5p	EPM2AIP1			hsa-miR-21-3p	RP11-57H12.6
hsa-miR-21-5p	SLC2A4RG			hsa-miR-21-3p	HOXA11
hsa-miR-21-5p	KLHL42			hsa-miR-21-3p	CDC42
hsa-miR-21-5p	ATP11B			hsa-miR-21-3p	KIRREL3
hsa-miR-21-5p	DIPK2A			hsa-miR-21-3p	MAST4
hsa-miR-21-5p	LEMD3			hsa-miR-21-3p	FAM131A
hsa-miR-21-5p	AKAP6			hsa-miR-21-3p	TPRG1L
hsa-miR-21-5p	TRAPPC8			hsa-miR-21-3p	AL590483.1
hsa-miR-21-5p	SESN1			hsa-miR-21-3p	C20orf194
hsa-miR-21-5p	MAP10			hsa-miR-21-3p	TPK1
hsa-miR-21-5p	SGO1			hsa-miR-21-3p	DPP10
hsa-miR-21-5p	RASEF			hsa-miR-21-3p	MAPK13
hsa-miR-21-5p	GRM1			hsa-miR-21-3p	CDCA4
hsa-miR-21-5p	TGFB2			hsa-miR-21-3p	NOC3L
hsa-miR-21-5p	TFDP1			hsa-miR-21-3p	TOM1
hsa-miR-21-5p	APAF1			hsa-miR-21-3p	SLC30A7
hsa-miR-21-5p	GAPT			hsa-miR-21-3p	CHIC1
hsa-miR-21-5p	PDLIM5			hsa-miR-21-3p	TBX20
hsa-miR-21-5p	ABCD3			hsa-miR-21-3p	RABL3
hsa-miR-21-5p	ANKRD46			hsa-miR-21-3p	XPO4
hsa-miR-21-5p	CADM2			hsa-miR-21-3p	HLCS
hsa-miR-21-5p	ZNF527			hsa-miR-21-3p	MRPL50
hsa-miR-21-5p	SCN8A			hsa-miR-21-3p	BTC
hsa-miR-21-5p	AKIRIN1			hsa-miR-21-3p	CLCN6
hsa-miR-21-5p	E2F3			hsa-miR-21-3p	GPR176
hsa-miR-21-5p	PCGF5			hsa-miR-21-3p	SMAD5
hsa-miR-21-5p	NTRK2			hsa-miR-21-3p	ATPAF1
hsa-miR-21-5p	EXTL2			hsa-miR-21-3p	TCF7L2
hsa-miR-21-5p	NR2C2			hsa-miR-21-3p	SCRIB
hsa-miR-21-5p	SAMD9			hsa-miR-21-3p	C4orf32
hsa-miR-21-5p	APH1B			hsa-miR-21-3p	HRH4
hsa-miR-21-5p	GPR34			hsa-miR-21-3p	CCDC77
hsa-miR-21-5p	ABCA1			hsa-miR-21-3p	UPRT
hsa-miR-21-5p	RASSF6			hsa-miR-21-3p	KCTD15
hsa-miR-21-5p	ZNF217			hsa-miR-21-3p	GABRA6
hsa-miR-21-5p	RNF32			hsa-miR-21-3p	CREG2
hsa-miR-21-5p	DLX2			hsa-miR-21-3p	CADM2
hsa-miR-21-5p	ZXDA			hsa-miR-21-3p	ARL4C
hsa-miR-21-5p	HGF			hsa-miR-21-3p	CHMP4B
hsa-miR-21-5p	ZNF805			hsa-miR-21-3p	ZC3H10
hsa-miR-21-5p	MAN1A2			hsa-miR-21-3p	LIN52
hsa-miR-21-5p	GCNT2			hsa-miR-21-3p	VWC2
hsa-miR-21-5p	PID1			hsa-miR-21-3p	C15orf38-AP3S2
hsa-miR-21-5p	LCOR			hsa-miR-21-3p	LCLAT1
hsa-miR-21-5p	TNFAIP3			hsa-miR-21-3p	SLC39A2
hsa-miR-21-5p	MYO5B			hsa-miR-21-3p	TIGIT
hsa-miR-21-5p	MAP3K2			hsa-miR-21-3p	GPX6
hsa-miR-21-5p	ZNF35			hsa-miR-21-3p	BNC1
hsa-miR-21-5p	COX15			hsa-miR-21-3p	ST6GAL2
hsa-miR-21-5p	FXR1			hsa-miR-21-3p	B3GALNT1
hsa-miR-21-5p	FASTKD2			hsa-miR-21-3p	RNFT2
hsa-miR-21-5p	FAM177B			hsa-miR-21-3p	F2R
hsa-miR-21-5p	WWC2			hsa-miR-21-3p	AC079210.1
hsa-miR-21-5p	COL4A1			hsa-miR-21-3p	TMPPE
hsa-miR-21-5p	FANCM			hsa-miR-21-3p	TNFSF12-TNFSF13
hsa-miR-21-5p	CD1A			hsa-miR-21-3p	PPFIA2
hsa-miR-21-5p	FRS2			hsa-miR-21-3p	BTLA
hsa-miR-21-5p	PTPRG			hsa-miR-21-3p	HERC3
hsa-miR-21-5p	LILRB4			hsa-miR-21-3p	PIP5K1A
hsa-miR-21-5p	TLR4			hsa-miR-21-3p	RBM47
hsa-miR-21-5p	PRR5L			hsa-miR-21-3p	KCNJ11
hsa-miR-21-5p	KCTD18			hsa-miR-21-3p	HSF2
hsa-miR-21-5p	ARHGEF7			hsa-miR-21-3p	BCL2L2
hsa-miR-21-5p	C8orf44-SGK3			hsa-miR-21-3p	CEP41
hsa-miR-21-5p	SGK3			hsa-miR-21-3p	CDV3
hsa-miR-21-5p	SOCS5			hsa-miR-21-3p	ESYT2
hsa-miR-21-5p	SPON1			hsa-miR-21-3p	TBP
hsa-miR-21-5p	SPAG11B			hsa-miR-21-3p	ZNF420
hsa-miR-21-5p	TAT			hsa-miR-21-3p	POU3F3
hsa-miR-21-5p	FBXO46			hsa-miR-21-3p	PLEKHG7
hsa-miR-21-5p	MAPRE1			hsa-miR-21-3p	DHDDS
hsa-miR-21-5p	ULBP3			hsa-miR-21-3p	ANGPT2
hsa-miR-21-5p	SLC8A3			hsa-miR-21-3p	SNX13
hsa-miR-21-5p	ATF7IP			hsa-miR-21-3p	AC132186.1
hsa-miR-21-5p	RASSF8			hsa-miR-21-3p	PGAP2
hsa-miR-21-5p	CENPQ			hsa-miR-21-3p	HOXD4
hsa-miR-21-5p	CALN1			hsa-miR-21-3p	RGL2
hsa-miR-21-5p	AMER1			hsa-miR-21-3p	NBPF1
hsa-miR-21-5p	ZNF576			hsa-miR-21-3p	TCL1A
hsa-miR-21-5p	HNMT			hsa-miR-21-3p	STAT2
hsa-miR-21-5p	IPO11			hsa-miR-21-3p	MAPK1
hsa-miR-21-5p	GALNT12			hsa-miR-21-3p	KIAA1462
hsa-miR-21-5p	MXD3			hsa-miR-21-3p	PAFAH1B1
hsa-miR-21-5p	NAA50			hsa-miR-21-3p	CCZ1B
hsa-miR-21-5p	PRPF4B			hsa-miR-21-3p	DZIP1L
hsa-miR-21-5p	CRTAM			hsa-miR-21-3p	C7
hsa-miR-21-5p	DDAH1			hsa-miR-21-3p	ZIC5
hsa-miR-21-5p	RBM17			hsa-miR-21-3p	GNAZ
hsa-miR-21-5p	EML6			hsa-miR-21-3p	RBMS1
hsa-miR-21-5p	FAM20B			hsa-miR-21-3p	PSORS1C2
hsa-miR-21-5p	TC2N			hsa-miR-21-3p	PIK3CG
hsa-miR-21-5p	DSC2			hsa-miR-21-3p	SEC16A
hsa-miR-21-5p	EIF2S1			hsa-miR-21-3p	C2CD4A
hsa-miR-21-5p	CERS5			hsa-miR-21-3p	ZNF726
hsa-miR-21-5p	SMURF2			hsa-miR-21-3p	BNIP3
hsa-miR-21-5p	ITIH5			hsa-miR-21-3p	RNF2
hsa-miR-21-5p	LGR6			hsa-miR-21-3p	SPRYD3
hsa-miR-21-5p	ANKRD37			hsa-miR-21-3p	NOMO2
hsa-miR-21-5p	PDZD8			hsa-miR-21-3p	NOMO3
hsa-miR-21-5p	CDK2AP1			hsa-miR-21-3p	HRH1
hsa-miR-21-5p	REPS1			hsa-miR-21-3p	TBKBP1
hsa-miR-21-5p	DIRAS2			hsa-miR-21-3p	FUT2
hsa-miR-21-5p	STRN			hsa-miR-21-3p	NBPF11
hsa-miR-21-5p	LANCL1			hsa-miR-21-3p	WDR59
hsa-miR-21-5p	TMED10			hsa-miR-21-3p	IGSF11
hsa-miR-21-5p	PURB			hsa-miR-21-3p	DSG1
hsa-miR-21-5p	LCORL			hsa-miR-21-3p	LHFPL2
hsa-miR-21-5p	RIPOR2			hsa-miR-21-3p	MYLK4
hsa-miR-21-5p	IQCH			hsa-miR-21-3p	C5orf51
hsa-miR-21-5p	ZNF680			hsa-miR-21-3p	MIEF1
hsa-miR-21-5p	CETN1			hsa-miR-21-3p	RSL1D1
hsa-miR-21-5p	IGF2BP3			hsa-miR-21-3p	MTHFD1L
hsa-miR-21-5p	DDX55			hsa-miR-21-3p	NKX2-3
hsa-miR-21-5p	KLF5			hsa-miR-21-3p	GLRA3
hsa-miR-21-5p	LIX1L			hsa-miR-21-3p	DUSP27
hsa-miR-21-5p	STK3			hsa-miR-21-3p	PRPF3
hsa-miR-21-5p	DNM1L			hsa-miR-21-3p	ZNF669
hsa-miR-21-5p	KIAA0825			hsa-miR-21-3p	GATAD1
hsa-miR-21-5p	CASTOR1			hsa-miR-21-3p	C6orf89
hsa-miR-21-5p	CTSC			hsa-miR-21-3p	SV2C
hsa-miR-21-5p	LRRIQ3			hsa-miR-21-3p	SH2D1B
hsa-miR-21-5p	BRCC3			hsa-miR-21-3p	ZNF831
hsa-miR-21-5p	ARFRP1			hsa-miR-21-3p	EFNA5
hsa-miR-21-5p	PAG1			hsa-miR-21-3p	RNF168
hsa-miR-21-5p	DNAJB9			hsa-miR-21-3p	MST4
hsa-miR-21-5p	SUV39H2			hsa-miR-21-3p	ITSN1
hsa-miR-21-5p	C5orf58			hsa-miR-21-3p	PHOSPHO1
hsa-miR-21-5p	DENND1B			hsa-miR-21-3p	NBPF3
hsa-miR-21-5p	PAIP2B			hsa-miR-21-3p	NRCAM
hsa-miR-21-5p	CLIC5			hsa-miR-21-3p	NBPF12
hsa-miR-21-5p	ARMCX5-GPRASP2			hsa-miR-21-3p	FEM1A
hsa-miR-21-5p	SACM1L			hsa-miR-21-3p	LANCL2
hsa-miR-21-5p	AMBN			hsa-miR-21-3p	PAFAH1B2
hsa-miR-21-5p	NOP14			hsa-miR-21-3p	NFIB
hsa-miR-21-5p	HNRNPK			hsa-miR-21-3p	ANGPT1
hsa-miR-21-5p	PDHA1			hsa-miR-21-3p	EAF1
hsa-miR-21-5p	CA1			hsa-miR-21-3p	AC008267.1
hsa-miR-21-5p	RNF180			hsa-miR-21-3p	GPR61
hsa-miR-21-5p	TMEM246			hsa-miR-21-3p	ELL3
hsa-miR-21-5p	ADGRE5			hsa-miR-21-3p	C21orf2
hsa-miR-21-5p	ZNF326			hsa-miR-21-3p	ZNF101
hsa-miR-21-5p	GPRASP2			hsa-miR-21-3p	SRRM4
hsa-miR-21-5p	ELOVL7			hsa-miR-21-3p	ACOT7
				hsa-miR-21-3p	CCS
				hsa-miR-21-3p	GPD2
				hsa-miR-21-3p	RHOH
				hsa-miR-21-3p	ELMOD2
				hsa-miR-21-3p	PACRG
				hsa-miR-21-3p	SRSF6
				hsa-miR-21-3p	CDK6
				hsa-miR-21-3p	ANO5
				hsa-miR-21-3p	KLHL15
				hsa-miR-21-3p	RWDD2A
				hsa-miR-21-3p	FAM219B
				hsa-miR-21-3p	DCUN1D4
				hsa-miR-21-3p	PROM2
				hsa-miR-21-3p	RXFP1
				hsa-miR-21-3p	C1orf200
				hsa-miR-21-3p	FGD4
				hsa-miR-21-3p	LRP11
				hsa-miR-21-3p	PFKFB2
				hsa-miR-21-3p	ZNF747
				hsa-miR-21-3p	PRPF4B
				hsa-miR-21-3p	ZRANB3
				hsa-miR-21-3p	PTTG1IP
				hsa-miR-21-3p	ZZZ3
				hsa-miR-21-3p	MNX1
				hsa-miR-21-3p	RPL18
				hsa-miR-21-3p	MBP
				hsa-miR-21-3p	GHR
				hsa-miR-21-3p	NCAM1
				hsa-miR-21-3p	MARC1
				hsa-miR-21-3p	HOXC11
				hsa-miR-21-3p	IKZF2
				hsa-miR-21-3p	CDC27
				hsa-miR-21-3p	RNF14
				hsa-miR-21-3p	CLMP
				hsa-miR-21-3p	EML4
				hsa-miR-21-3p	HBP1
				hsa-miR-21-3p	TRIM56
				hsa-miR-21-3p	SYT16
				hsa-miR-21-3p	TDGF1
				hsa-miR-21-3p	KRTAP5-10
				hsa-miR-21-3p	STX17
				hsa-miR-21-3p	PRMT6
				hsa-miR-21-3p	TGFB3
				hsa-miR-21-3p	TXNL4B
				hsa-miR-21-3p	MAFB
				hsa-miR-21-3p	TLL1
				hsa-miR-21-3p	LOX
				hsa-miR-21-3p	CACNG8
				hsa-miR-21-3p	RBAK
				hsa-miR-21-3p	PNMA1
				hsa-miR-21-3p	DTL
				hsa-miR-21-3p	TSC1
				hsa-miR-21-3p	DPH6
				hsa-miR-21-3p	CASC3
				hsa-miR-21-3p	CAMK2A
				hsa-miR-21-3p	SRCIN1
				hsa-miR-21-3p	PPP4R1
				hsa-miR-21-3p	LEP
				hsa-miR-21-3p	CLEC6A
				hsa-miR-21-3p	PREPL
				hsa-miR-21-3p	EIF3F
				hsa-miR-21-3p	C12orf60
				hsa-miR-21-3p	CLTC
				hsa-miR-21-3p	PEX6
				hsa-miR-21-3p	ATE1
				hsa-miR-21-3p	PPP3R1
				hsa-miR-21-3p	SLC25A38
				hsa-miR-21-3p	ZNF615
				hsa-miR-21-3p	ERGIC2
				hsa-miR-21-3p	UFM1
				hsa-miR-21-3p	ZNF189
				hsa-miR-21-3p	G3BP1
				hsa-miR-21-3p	PTGFR
				hsa-miR-21-3p	KCNA2
				hsa-miR-21-3p	ABCA10
				hsa-miR-21-3p	DPP8
				hsa-miR-21-3p	DZIP1
				hsa-miR-21-3p	MFN1
				hsa-miR-21-3p	FAM149B1
				hsa-miR-21-3p	ANKRD22
				hsa-miR-21-3p	SDC4
				hsa-miR-21-3p	NFE2L1
				hsa-miR-21-3p	CTC1
				hsa-miR-21-3p	PARD6B
				hsa-miR-21-3p	DCT
				hsa-miR-21-3p	ZSWIM4
				hsa-miR-21-3p	PKIA
				hsa-miR-21-3p	RBMX2
				hsa-miR-21-3p	ACBD5
				hsa-miR-21-3p	LIN7C
				hsa-miR-21-3p	DUSP28
				hsa-miR-21-3p	ESRRG
				hsa-miR-21-3p	LUZPP1
				hsa-miR-21-3p	ABCC9
				hsa-miR-21-3p	TMTC2
				hsa-miR-21-3p	TNFRSF14
				hsa-miR-21-3p	FNIP2
				hsa-miR-21-3p	AQP4
				hsa-miR-21-3p	INHBA
				hsa-miR-21-3p	C6orf106
				hsa-miR-21-3p	RNF149
				hsa-miR-21-3p	TPPP
				hsa-miR-21-3p	PGS1
				hsa-miR-21-3p	HIST1H2AG
				hsa-miR-21-3p	ARFIP1
				hsa-miR-21-3p	GOLGA7B
				hsa-miR-21-3p	AP000350.4
				hsa-miR-21-3p	CLDN11
				hsa-miR-21-3p	FAM109A
				hsa-miR-21-3p	LARP4B
				hsa-miR-21-3p	WBP11
				hsa-miR-21-3p	SERTAD4
				hsa-miR-21-3p	YPEL4
				hsa-miR-21-3p	CAPRIN2
				hsa-miR-21-3p	RDX
				hsa-miR-21-3p	SERINC4
				hsa-miR-21-3p	PPP3R2
				hsa-miR-21-3p	TMF1
				hsa-miR-21-3p	RBM27
				hsa-miR-21-3p	MURC
				hsa-miR-21-3p	EIF3A
				hsa-miR-21-3p	CAPN5
				hsa-miR-21-3p	ZC2HC1A
				hsa-miR-21-3p	KLRD1
				hsa-miR-21-3p	STOX2
				hsa-miR-21-3p	CHST10
				hsa-miR-21-3p	TRIM10
				hsa-miR-21-3p	SNURF
				hsa-miR-21-3p	FPR3
				hsa-miR-21-3p	APPL1
				hsa-miR-21-3p	UGT8
				hsa-miR-21-3p	TET3
				hsa-miR-21-3p	EPT1
				hsa-miR-21-3p	MYRF
				hsa-miR-21-3p	SLC6A15
				hsa-miR-21-3p	DACT1
				hsa-miR-21-3p	NINL
				hsa-miR-21-3p	GOLIM4
				hsa-miR-21-3p	TDRD1
				hsa-miR-21-3p	NEDD4
				hsa-miR-21-3p	GLCCI1
				hsa-miR-21-3p	BARD1
				hsa-miR-21-3p	IGF2R
				hsa-miR-21-3p	PPFIA1
				hsa-miR-21-3p	GIMAP6
				hsa-miR-21-3p	SLC2A13
				hsa-miR-21-3p	ZNF484
				hsa-miR-21-3p	FOXA3
				hsa-miR-21-3p	AKAP2
				hsa-miR-21-3p	PRRC1
				hsa-miR-21-3p	SHPRH
				hsa-miR-21-3p	RP4-758J18.2
				hsa-miR-21-3p	CAMSAP2
				hsa-miR-21-3p	ZDHHC23
				hsa-miR-21-3p	RELA
				hsa-miR-21-3p	ZFAND3
				hsa-miR-21-3p	GDI2
				hsa-miR-21-3p	DUSP16
				hsa-miR-21-3p	NAA15
				hsa-miR-21-3p	HEATR2
				hsa-miR-21-3p	GABRQ
				hsa-miR-21-3p	IGSF22
				hsa-miR-21-3p	FAT3
				hsa-miR-21-3p	SLCO5A1
				hsa-miR-21-3p	USP44
				hsa-miR-21-3p	ZNF630
				hsa-miR-21-3p	VAV3
				hsa-miR-21-3p	GAS1
				hsa-miR-21-3p	LMO3
				hsa-miR-21-3p	HOOK1
				hsa-miR-21-3p	BNC2
				hsa-miR-21-3p	ZNF621
				hsa-miR-21-3p	SLC6A5
				hsa-miR-21-3p	RD3
				hsa-miR-21-3p	AP1B1
				hsa-miR-21-3p	PICALM
				hsa-miR-21-3p	RET
				hsa-miR-21-3p	CD40
				hsa-miR-21-3p	ZFP30
				hsa-miR-21-3p	GAB2
				hsa-miR-21-3p	RAB4A
				hsa-miR-21-3p	IPO5
				hsa-miR-21-3p	FAM228A
				hsa-miR-21-3p	SMAD1
				hsa-miR-21-3p	LEPROT
				hsa-miR-21-3p	HLA-DOA
				hsa-miR-21-3p	NEU1
				hsa-miR-21-3p	MOB1B
				hsa-miR-21-3p	MOSPD1
				hsa-miR-21-3p	NUDCD3
				hsa-miR-21-3p	GDE1
				hsa-miR-21-3p	SUSD5
				hsa-miR-21-3p	SYT15
				hsa-miR-21-3p	ACO1
				hsa-miR-21-3p	UST
				hsa-miR-21-3p	MARCKS
				hsa-miR-21-3p	VPS36
				hsa-miR-21-3p	ST8SIA2
				hsa-miR-21-3p	BHLHB9
				hsa-miR-21-3p	USP33
				hsa-miR-21-3p	NCR1
				hsa-miR-21-3p	GAD2
				hsa-miR-21-3p	ZNF891
				hsa-miR-21-3p	ZNF449
				hsa-miR-21-3p	SCRN1
				hsa-miR-21-3p	UHRF1BP1L
				hsa-miR-21-3p	TCFL5
				hsa-miR-21-3p	LPCAT2
				hsa-miR-21-3p	STX18
				hsa-miR-21-3p	PALM2-AKAP2
				hsa-miR-21-3p	SVIL
				hsa-miR-21-3p	PPM1F
				hsa-miR-21-3p	RP11-382J12.1
				hsa-miR-21-3p	SMAD9
				hsa-miR-21-3p	C1orf85
				hsa-miR-21-3p	PTP4A2
				hsa-miR-21-3p	SH3BP5L
				hsa-miR-21-3p	RORA
				hsa-miR-21-3p	KLHL28
				hsa-miR-21-3p	MANEAL
				hsa-miR-21-3p	PLCXD3
				hsa-miR-21-3p	GRB10
				hsa-miR-21-3p	ASRGL1
				hsa-miR-21-3p	MAP4K3
				hsa-miR-21-3p	C10orf105
				hsa-miR-21-3p	C15orf54
				hsa-miR-21-3p	ZNF407
				hsa-miR-21-3p	CUEDC1
				hsa-miR-21-3p	FAXC
				hsa-miR-21-3p	MTMR6
				hsa-miR-21-3p	TGFBR2
				hsa-miR-21-3p	C22orf29
				hsa-miR-21-3p	SYCP2L
				hsa-miR-21-3p	PPAT
				hsa-miR-21-3p	AKAP6
				hsa-miR-21-3p	KBTBD8
				hsa-miR-21-3p	KCNJ2
				hsa-miR-21-3p	RP11-366L20.2
				hsa-miR-21-3p	KSR2
				hsa-miR-21-3p	ANKRD40
				hsa-miR-21-3p	BCAP29
				hsa-miR-21-3p	CCSAP
				hsa-miR-21-3p	DISC1
				hsa-miR-21-3p	RP11-162A12.2
				hsa-miR-21-3p	BIRC3
				hsa-miR-21-3p	PLA2G4D
				hsa-miR-21-3p	GIGYF1
				hsa-miR-21-3p	IL20RB
				hsa-miR-21-3p	EPAS1
				hsa-miR-21-3p	SLC6A7
				hsa-miR-21-3p	PIGN
				hsa-miR-21-3p	SGK1
				hsa-miR-21-3p	PNMA2
				hsa-miR-21-3p	TMC5
				hsa-miR-21-3p	CDHR1
				hsa-miR-21-3p	CCDC25
				hsa-miR-21-3p	UBR5
				hsa-miR-21-3p	COL19A1
				hsa-miR-21-3p	TSPYL6
				hsa-miR-21-3p	ITGA2
				hsa-miR-21-3p	TDG
				hsa-miR-21-3p	CCP110
				hsa-miR-21-3p	RIOK1
				hsa-miR-21-3p	ACKR3
				hsa-miR-21-3p	MIA3
				hsa-miR-21-3p	PIK3R3
				hsa-miR-21-3p	H3F3C
				hsa-miR-21-3p	TRH
				hsa-miR-21-3p	TRIM45
				hsa-miR-21-3p	CDAN1
				hsa-miR-21-3p	ZHX2
				hsa-miR-21-3p	MMRN2
				hsa-miR-21-3p	SLC25A24
				hsa-miR-21-3p	LIMS2
				hsa-miR-21-3p	PPFIA4
				hsa-miR-21-3p	FAM76A
				hsa-miR-21-3p	GPR75
				hsa-miR-21-3p	RCCD1
				hsa-miR-21-3p	SCAMP1
				hsa-miR-21-3p	WBP2
				hsa-miR-21-3p	NPFFR1
				hsa-miR-21-3p	ASB4
				hsa-miR-21-3p	ADRA2B
				hsa-miR-21-3p	RHOBTB3
				hsa-miR-21-3p	ITPRIPL1
				hsa-miR-21-3p	ATP2B4
				hsa-miR-21-3p	MAT2A
				hsa-miR-21-3p	IQCG
				hsa-miR-21-3p	NDNF
				hsa-miR-21-3p	KIF5A
				hsa-miR-21-3p	CMKLR1
				hsa-miR-21-3p	IGDCC3
				hsa-miR-21-3p	GOLGA3
				hsa-miR-21-3p	GPR50
				hsa-miR-21-3p	HIST2H2BE
				hsa-miR-21-3p	MTDH
				hsa-miR-21-3p	ODF2
				hsa-miR-21-3p	C1QL3
				hsa-miR-21-3p	PACSIN2
				hsa-miR-21-3p	KIAA1644
				hsa-miR-21-3p	ZNF705G
				hsa-miR-21-3p	ABTB1
				hsa-miR-21-3p	ASB6
				hsa-miR-21-3p	C1orf131
				hsa-miR-21-3p	RDH16
				hsa-miR-21-3p	LARP1B
				hsa-miR-21-3p	CPEB3
				hsa-miR-21-3p	SLC4A8
				hsa-miR-21-3p	ZDHHC17
				hsa-miR-21-3p	HIPK1
				hsa-miR-21-3p	NUDCD2
				hsa-miR-21-3p	MYOM3
				hsa-miR-21-3p	MBNL3
				hsa-miR-21-3p	PXDN
				hsa-miR-21-3p	UNC5C
				hsa-miR-21-3p	MROH1
				hsa-miR-21-3p	IQGAP1
				hsa-miR-21-3p	PDHX
				hsa-miR-21-3p	FAM83F
				hsa-miR-21-3p	INTU
				hsa-miR-21-3p	ZNF84
				hsa-miR-21-3p	SLC5A3
				hsa-miR-21-3p	ZNF148
				hsa-miR-21-3p	CLASP1
				hsa-miR-21-3p	PRPF38B
				hsa-miR-21-3p	SLC20A2
				hsa-miR-21-3p	ZBTB6
				hsa-miR-21-3p	HIST1H2AH
				hsa-miR-21-3p	SEC14L5
				hsa-miR-21-3p	TRANK1
				hsa-miR-21-3p	TERF1
				hsa-miR-21-3p	SNX10
				hsa-miR-21-3p	TMOD1
				hsa-miR-21-3p	SFT2D2
				hsa-miR-21-3p	ERBB4
				hsa-miR-21-3p	VHL
				hsa-miR-21-3p	PIGX
				hsa-miR-21-3p	SERAC1
				hsa-miR-21-3p	TMEM132B
				hsa-miR-21-3p	TUFT1
				hsa-miR-21-3p	NBPF20
				hsa-miR-21-3p	C6orf222
				hsa-miR-21-3p	TAF11
				hsa-miR-21-3p	ARIH1
				hsa-miR-21-3p	ARRDC3
				hsa-miR-21-3p	CNR1
				hsa-miR-21-3p	FRZB
				hsa-miR-21-3p	COG6
				hsa-miR-21-3p	ZNF599
				hsa-miR-21-3p	TMEM141
				hsa-miR-21-3p	FAM198B
				hsa-miR-21-3p	SF1
				hsa-miR-21-3p	ICOSLG
				hsa-miR-21-3p	MPLKIP
				hsa-miR-21-3p	PLXDC2
				hsa-miR-21-3p	EVI5
				hsa-miR-21-3p	ANKFY1
				hsa-miR-21-3p	MTM1
				hsa-miR-21-3p	PODXL
				hsa-miR-21-3p	FAM83H
				hsa-miR-21-3p	TNFSF13B
				hsa-miR-21-3p	SLC38A11
				hsa-miR-21-3p	LRCH2
				hsa-miR-21-3p	WNT2
				hsa-miR-21-3p	PDE6A
				hsa-miR-21-3p	ERC1
				hsa-miR-21-3p	FSCN1
				hsa-miR-21-3p	SHROOM3
				hsa-miR-21-3p	C22orf42
				hsa-miR-21-3p	FAM96A
				hsa-miR-21-3p	MAP3K7
				hsa-miR-21-3p	EEF2K
				hsa-miR-21-3p	CACNB4
				hsa-miR-21-3p	STOM
				hsa-miR-21-3p	SAMD12
				hsa-miR-21-3p	OCRL
				hsa-miR-21-3p	SAMD8
				hsa-miR-21-3p	KIAA0368
				hsa-miR-21-3p	BAZ2B
				hsa-miR-21-3p	ATG9A
				hsa-miR-21-3p	MLLT4
				hsa-miR-21-3p	UGT3A1
				hsa-miR-21-3p	ZNF562
				hsa-miR-21-3p	MAFG
				hsa-miR-21-3p	SLC7A14
				hsa-miR-21-3p	AC145676.2
				hsa-miR-21-3p	LAMC2
				hsa-miR-21-3p	NUDT19
				hsa-miR-21-3p	C21orf59
				hsa-miR-21-3p	B3GALNT2
				hsa-miR-21-3p	TCF12
				hsa-miR-21-3p	KLHDC10
				hsa-miR-21-3p	SLCO1C1
				hsa-miR-21-3p	CACNG1
				hsa-miR-21-3p	LCN10
				hsa-miR-21-3p	LTBP1
				hsa-miR-21-3p	FAM179B
				hsa-miR-21-3p	PRKG1
				hsa-miR-21-3p	STX6
				hsa-miR-21-3p	FAM71F2
				hsa-miR-21-3p	RBM8A
				hsa-miR-21-3p	SYTL2
				hsa-miR-21-3p	PHF20L1
				hsa-miR-21-3p	CTC-432M15.3
				hsa-miR-21-3p	TRIM25
				hsa-miR-21-3p	OXSR1
				hsa-miR-21-3p	METTL7A
				hsa-miR-21-3p	OLIG2
				hsa-miR-21-3p	PRPH2
				hsa-miR-21-3p	FZD4
				hsa-miR-21-3p	ZNF785
				hsa-miR-21-3p	PNLIPRP3
				hsa-miR-21-3p	SOCS5
				hsa-miR-21-3p	ASB1
				hsa-miR-21-3p	MRPS10
				hsa-miR-21-3p	FAM101B
				hsa-miR-21-3p	TMEM79
				hsa-miR-21-3p	PLIN1
				hsa-miR-21-3p	AC026310.1
				hsa-miR-21-3p	PRKCH
				hsa-miR-21-3p	SLC44A1
				hsa-miR-21-3p	MARCH5
				hsa-miR-21-3p	GPR125
				hsa-miR-21-3p	SYNPO
				hsa-miR-21-3p	HHAT
				hsa-miR-21-3p	SLC52A3
				hsa-miR-21-3p	PREX1
				hsa-miR-21-3p	TNFAIP1
				hsa-miR-21-3p	EPC2
				hsa-miR-21-3p	DENR
				hsa-miR-21-3p	EFCAB6
				hsa-miR-21-3p	C17orf51
				hsa-miR-21-3p	RFTN1
				hsa-miR-21-3p	IMPG2
				hsa-miR-21-3p	MICU1
				hsa-miR-21-3p	ZNF560
				hsa-miR-21-3p	DRGX
				hsa-miR-21-3p	DNAJC8
				hsa-miR-21-3p	PDRG1
				hsa-miR-21-3p	GAREML
				hsa-miR-21-3p	TAS2R4
				hsa-miR-21-3p	ZBTB37
				hsa-miR-21-3p	CCND1
				hsa-miR-21-3p	SF3B4
				hsa-miR-21-3p	FBXO34
				hsa-miR-21-3p	ARHGAP6
				hsa-miR-21-3p	SIRT1
				hsa-miR-21-3p	TRAM2
				hsa-miR-21-3p	PBRM1
				hsa-miR-21-3p	MARVELD2
				hsa-miR-21-3p	ZNF618
				hsa-miR-21-3p	FBXO32
				hsa-miR-21-3p	SSPN
				hsa-miR-21-3p	WWTR1
				hsa-miR-21-3p	PNMA3
				hsa-miR-21-3p	DLST
				hsa-miR-21-3p	WSCD2
				hsa-miR-21-3p	REXO4
				hsa-miR-21-3p	SYNC
				hsa-miR-21-3p	KIF26B
				hsa-miR-21-3p	PHC3
				hsa-miR-21-3p	SLC35F5
				hsa-miR-21-3p	POLR1B
				hsa-miR-21-3p	MFSD9
				hsa-miR-21-3p	CHL1
				hsa-miR-21-3p	RAPGEF6
				hsa-miR-21-3p	LMOD3
				hsa-miR-21-3p	RBMS3
				hsa-miR-21-3p	AMN1
				hsa-miR-21-3p	CCNT1
				hsa-miR-21-3p	SP1
				hsa-miR-21-3p	HUNK
				hsa-miR-21-3p	UBE2G1
				hsa-miR-21-3p	RSPH3
				hsa-miR-21-3p	KBTBD6
				hsa-miR-21-3p	TMEM235
				hsa-miR-21-3p	RNMT
				hsa-miR-21-3p	ZNF532
				hsa-miR-21-3p	SCUBE1
				hsa-miR-21-3p	CBLL1
				hsa-miR-21-3p	UBR2
				hsa-miR-21-3p	CALCOCO2
				hsa-miR-21-3p	UBFD1
				hsa-miR-21-3p	ITGB3
				hsa-miR-21-3p	HRH3
				hsa-miR-21-3p	EFR3A
				hsa-miR-21-3p	SAP30L
				hsa-miR-21-3p	TECPR2
				hsa-miR-21-3p	NOMO1
				hsa-miR-21-3p	DLC1
				hsa-miR-21-3p	RNF185
				hsa-miR-21-3p	F2RL1
				hsa-miR-21-3p	PCGF5
				hsa-miR-21-3p	CNIH4
				hsa-miR-21-3p	ASB8
				hsa-miR-21-3p	PRDM1
				hsa-miR-21-3p	TBC1D24
				hsa-miR-21-3p	SLC4A4
				hsa-miR-21-3p	CLIC5
				hsa-miR-21-3p	KIAA0226
				hsa-miR-21-3p	SELT
				hsa-miR-21-3p	LPIN3
				hsa-miR-21-3p	ZNF492
				hsa-miR-21-3p	EDA
				hsa-miR-21-3p	SGSH
				hsa-miR-21-3p	PPP3CA
				hsa-miR-21-3p	SLC28A3
				hsa-miR-21-3p	PAPPA
				hsa-miR-21-3p	CNTNAP4
				hsa-miR-21-3p	SPOCK1
				hsa-miR-21-3p	FICD
				hsa-miR-21-3p	CUL5
				hsa-miR-21-3p	MACROD2
				hsa-miR-21-3p	EVL
				hsa-miR-21-3p	XK
				hsa-miR-21-3p	GOLGA1
				hsa-miR-21-3p	KANK2
				hsa-miR-21-3p	SIX4
				hsa-miR-21-3p	SRP9
				hsa-miR-21-3p	GCFC2
				hsa-miR-21-3p	CRELD1
				hsa-miR-21-3p	ICMT
				hsa-miR-21-3p	ZSCAN18
				hsa-miR-21-3p	PLCL1
				hsa-miR-21-3p	CDYL2
				hsa-miR-21-3p	TEAD1
				hsa-miR-21-3p	AMOT
				hsa-miR-21-3p	ZDHHC14
				hsa-miR-21-3p	XKR4
				hsa-miR-21-3p	ARID4A
				hsa-miR-21-3p	EPHB1
				hsa-miR-21-3p	GBP4
				hsa-miR-21-3p	OR2C3
				hsa-miR-21-3p	CDH7
				hsa-miR-21-3p	CYP7B1
				hsa-miR-21-3p	TSPAN11
				hsa-miR-21-3p	FRG1B
				hsa-miR-21-3p	C5orf64
				hsa-miR-21-3p	GFRA2
				hsa-miR-21-3p	CD93
				hsa-miR-21-3p	KIAA0100
				hsa-miR-21-3p	B3GNT1
				hsa-miR-21-3p	GEMIN8
				hsa-miR-21-3p	TBL1X
				hsa-miR-21-3p	GCNT4
				hsa-miR-21-3p	SFXN1
				hsa-miR-21-3p	SMIM19
				hsa-miR-21-3p	TET2
				hsa-miR-21-3p	GDPD5
				hsa-miR-21-3p	OCLN
				hsa-miR-21-3p	TMED7-TICAM2
				hsa-miR-21-3p	ZNF649
				hsa-miR-21-3p	GSTO2
				hsa-miR-21-3p	TNFRSF13C
				hsa-miR-21-3p	METAP2
				hsa-miR-21-3p	DYRK3
				hsa-miR-21-3p	AGPAT3
				hsa-miR-21-3p	NEBL
				hsa-miR-21-3p	AC132872.2
				hsa-miR-21-3p	CDK14
				hsa-miR-21-3p	PTPRK
				hsa-miR-21-3p	UBA1
				hsa-miR-21-3p	NCALD
				hsa-miR-21-3p	BEST3
				hsa-miR-21-3p	MOCOS
				hsa-miR-21-3p	ZNF730
				hsa-miR-21-3p	WTIP
				hsa-miR-21-3p	GCH1
				hsa-miR-21-3p	CABLES1
				hsa-miR-21-3p	RUNX3
				hsa-miR-21-3p	CTNNA3
				hsa-miR-21-3p	ZC3H6
				hsa-miR-21-3p	MS4A15
				hsa-miR-21-3p	TANGO2
				hsa-miR-21-3p	CEBPG
				hsa-miR-21-3p	NOP9
				hsa-miR-21-3p	TECPR1
				hsa-miR-21-3p	ZNF70
				hsa-miR-21-3p	PIGS
				hsa-miR-21-3p	AMOTL2
				hsa-miR-21-3p	F11
				hsa-miR-21-3p	MEGF9
				hsa-miR-21-3p	CSF1R
				hsa-miR-21-3p	ESR2
				hsa-miR-21-3p	PAX9
				hsa-miR-21-3p	SEC62
				hsa-miR-21-3p	CHCHD4
				hsa-miR-21-3p	TRIM71
				hsa-miR-21-3p	PTCH1
				hsa-miR-21-3p	SMARCE1
				hsa-miR-21-3p	ZNF704
				hsa-miR-21-3p	BSDC1
				hsa-miR-21-3p	PARK2
				hsa-miR-21-3p	EFNB2
				hsa-miR-21-3p	GRIN2B
				hsa-miR-21-3p	DNAJC16
				hsa-miR-21-3p	CACNA2D1
				hsa-miR-21-3p	RIC8B
				hsa-miR-21-3p	POLR2F
				hsa-miR-21-3p	RRP36
				hsa-miR-21-3p	RRAGD
				hsa-miR-21-3p	PFKFB4
				hsa-miR-21-3p	ANKRD62
				hsa-miR-21-3p	GLYATL1
				hsa-miR-21-3p	RAB27B
				hsa-miR-21-3p	FRK
				hsa-miR-21-3p	ZNF473
				hsa-miR-21-3p	BNIP2
				hsa-miR-21-3p	LRRC2
				hsa-miR-21-3p	PAPOLA
				hsa-miR-21-3p	ARL11
				hsa-miR-21-3p	ZNF605
				hsa-miR-21-3p	SGK2
				hsa-miR-21-3p	KCNB1
				hsa-miR-21-3p	ZNF267
				hsa-miR-21-3p	UBR1
				hsa-miR-21-3p	DUSP19
				hsa-miR-21-3p	PITPNB
				hsa-miR-21-3p	AGO4
				hsa-miR-21-3p	KLF12
				hsa-miR-21-3p	TPP2
				hsa-miR-21-3p	ELAVL2
				hsa-miR-21-3p	ST3GAL1
				hsa-miR-21-3p	CA13
				hsa-miR-21-3p	MRPL27
				hsa-miR-21-3p	ZNF383
				hsa-miR-21-3p	SYAP1
				hsa-miR-21-3p	DUSP8
				hsa-miR-21-3p	NAPG
				hsa-miR-21-3p	ADM2
				hsa-miR-21-3p	PHF20
				hsa-miR-21-3p	RPUSD1
				hsa-miR-21-3p	C10orf128
				hsa-miR-21-3p	RUFY3
				hsa-miR-21-3p	INADL
				hsa-miR-21-3p	RP11-111M22.2
				hsa-miR-21-3p	SLC25A17
				hsa-miR-21-3p	TMEM167B
				hsa-miR-21-3p	DCAF12L2
				hsa-miR-21-3p	TULP4
				hsa-miR-21-3p	C7orf13
				hsa-miR-21-3p	METTL1
				hsa-miR-21-3p	USP22
				hsa-miR-21-3p	DCLK1
				hsa-miR-21-3p	GAD1
				hsa-miR-21-3p	RNF43
				hsa-miR-21-3p	FAM134B
				hsa-miR-21-3p	THUMPD3
				hsa-miR-21-3p	TOX4
				hsa-miR-21-3p	LEPREL1
				hsa-miR-21-3p	CSRNP3
				hsa-miR-21-3p	OSBPL10
				hsa-miR-21-3p	CCR6
				hsa-miR-21-3p	IL6ST
				hsa-miR-21-3p	EIF5A2
				hsa-miR-21-3p	CNKSR3
				hsa-miR-21-3p	KLF7
				hsa-miR-21-3p	VAMP1
				hsa-miR-21-3p	NCOA6
				hsa-miR-21-3p	FAM217B
				hsa-miR-21-3p	STIL
				hsa-miR-21-3p	FLVCR2
				hsa-miR-21-3p	ITFG3
				hsa-miR-21-3p	TYW5
				hsa-miR-21-3p	AMFR
				hsa-miR-21-3p	LRRC8B
				hsa-miR-21-3p	RLIM
				hsa-miR-21-3p	ATP2B2
				hsa-miR-21-3p	AR
				hsa-miR-21-3p	ZFX
				hsa-miR-21-3p	FBXL18
				hsa-miR-21-3p	SLC35F6
				hsa-miR-21-3p	AL117190.3
				hsa-miR-21-3p	DCP2
				hsa-miR-21-3p	ACVR1B
				hsa-miR-21-3p	TRPV1
				hsa-miR-21-3p	TEKT1
				hsa-miR-21-3p	CPNE5
				hsa-miR-21-3p	SHPK
				hsa-miR-21-3p	PPTC7
				hsa-miR-21-3p	BTF3L4
				hsa-miR-21-3p	ABI2
				hsa-miR-21-3p	ELL
				hsa-miR-21-3p	C14orf144
				hsa-miR-21-3p	SEMA6D
				hsa-miR-21-3p	CHM
				hsa-miR-21-3p	CARF
				hsa-miR-21-3p	ZNF354C
				hsa-miR-21-3p	KRTAP5-11
				hsa-miR-21-3p	PARP15
				hsa-miR-21-3p	MCC
				hsa-miR-21-3p	TLK2
				hsa-miR-21-3p	ROBO2
				hsa-miR-21-3p	ATP1B1
				hsa-miR-21-3p	PDK4
				hsa-miR-21-3p	DDX58
				hsa-miR-21-3p	SLC39A6
				hsa-miR-21-3p	GAPT
				hsa-miR-21-3p	CERS6
				hsa-miR-21-3p	ZFHX3
				hsa-miR-21-3p	IL16
				hsa-miR-21-3p	TLL2
				hsa-miR-21-3p	KHNYN
				hsa-miR-21-3p	SMAD3
				hsa-miR-21-3p	CCNE2
				hsa-miR-21-3p	KAT7
				hsa-miR-21-3p	DNAJB2
				hsa-miR-21-3p	FBXO17
				hsa-miR-21-3p	PRR14L
				hsa-miR-21-3p	RP11-192H23.4
				hsa-miR-21-3p	GPR111
				hsa-miR-21-3p	COL6A3
				hsa-miR-21-3p	PRPF40B
				hsa-miR-21-3p	GUCD1
				hsa-miR-21-3p	ERRFI1
				hsa-miR-21-3p	ARPC5L
				hsa-miR-21-3p	MBD1
				hsa-miR-21-3p	SLC4A7
				hsa-miR-21-3p	RIN2
				hsa-miR-21-3p	SOWAHB
				hsa-miR-21-3p	ZNF773
				hsa-miR-21-3p	GRAMD2
				hsa-miR-21-3p	MECOM
				hsa-miR-21-3p	WDFY2
				hsa-miR-21-3p	GSE1
				hsa-miR-21-3p	TMTC4
				hsa-miR-21-3p	ACSL4
				hsa-miR-21-3p	KREMEN1
				hsa-miR-21-3p	LSMEM1
				hsa-miR-21-3p	GDAP1
				hsa-miR-21-3p	KLHL22
				hsa-miR-21-3p	ZNF177
				hsa-miR-21-3p	HACE1
				hsa-miR-21-3p	TACC1
				hsa-miR-21-3p	PTBP2
				hsa-miR-21-3p	NFIC
				hsa-miR-21-3p	STARD7
				hsa-miR-21-3p	DTX4
				hsa-miR-21-3p	ZNF175
				hsa-miR-21-3p	P4HA2
				hsa-miR-21-3p	EPB41L2
				hsa-miR-21-3p	DYNLL2
				hsa-miR-21-3p	STARD13
				hsa-miR-21-3p	SUDS3
				hsa-miR-21-3p	ICK
				hsa-miR-21-3p	LPP
				hsa-miR-21-3p	GXYLT2
				hsa-miR-21-3p	GNB5
				hsa-miR-21-3p	PSMD11
				hsa-miR-21-3p	POU5F1B
				hsa-miR-21-3p	SERINC2
				hsa-miR-21-3p	HOXD3
				hsa-miR-21-3p	LRAT
				hsa-miR-21-3p	AAK1
				hsa-miR-21-3p	SLC30A1
				hsa-miR-21-3p	TRIM26
				hsa-miR-21-3p	LMBRD2
				hsa-miR-21-3p	PPARGC1B
				hsa-miR-21-3p	PDE4D
				hsa-miR-21-3p	ZFP36L2
				hsa-miR-21-3p	ZFAND5
				hsa-miR-21-3p	BAALC
				hsa-miR-21-3p	CHRNA7
				hsa-miR-21-3p	TLR4
				hsa-miR-21-3p	NUAK1
				hsa-miR-21-3p	ITPRIP
				hsa-miR-21-3p	GOSR2
				hsa-miR-21-3p	C1GALT1
				hsa-miR-21-3p	KRAS
				hsa-miR-21-3p	MYNN
				hsa-miR-21-3p	BMP2K
				hsa-miR-21-3p	PDK1
				hsa-miR-21-3p	COL25A1
				hsa-miR-21-3p	FYCO1
				hsa-miR-21-3p	STXBP1
				hsa-miR-21-3p	LRRC1
				hsa-miR-21-3p	LYST
				hsa-miR-21-3p	GLB1L2
				hsa-miR-21-3p	SLC5A1
				hsa-miR-21-3p	IGF2BP3
				hsa-miR-21-3p	SLC8A3
				hsa-miR-21-3p	ZNF581
				hsa-miR-21-3p	ATP5G1
				hsa-miR-21-3p	ZMIZ1
				hsa-miR-21-3p	DPYD
				hsa-miR-21-3p	HAUS2
				hsa-miR-21-3p	FBXO30
				hsa-miR-21-3p	HECA
				hsa-miR-21-3p	AC079602.1
				hsa-miR-21-3p	PRKD1
				hsa-miR-21-3p	ZNF34
				hsa-miR-21-3p	ARFGEF2
				hsa-miR-21-3p	SOCS4
				hsa-miR-21-3p	ACER3
				hsa-miR-21-3p	CRMP1
				hsa-miR-21-3p	AC016559.1
				hsa-miR-21-3p	SLC5A7
				hsa-miR-21-3p	PLOD1
				hsa-miR-21-3p	RAB40C
				hsa-miR-21-3p	EFCAB2
				hsa-miR-21-3p	LYNX1
				hsa-miR-21-3p	ATRN
				hsa-miR-21-3p	JHDM1D
				hsa-miR-21-3p	PYGO1
				hsa-miR-21-3p	HIST1H2BN
				hsa-miR-21-3p	RPS6
				hsa-miR-21-3p	LCOR
				hsa-miR-21-3p	ARSI
				hsa-miR-21-3p	ONECUT2
				hsa-miR-21-3p	SOX11
				hsa-miR-21-3p	GDNF
				hsa-miR-21-3p	ADCY9
				hsa-miR-21-3p	SETD5
				hsa-miR-21-3p	PCGF2
				hsa-miR-21-3p	KIAA0141
				hsa-miR-21-3p	MRE11A
				hsa-miR-21-3p	ZBTB5
				hsa-miR-21-3p	SLC30A4
				hsa-miR-21-3p	C2CD4C
				hsa-miR-21-3p	MAVS
				hsa-miR-21-3p	ACAD8
				hsa-miR-21-3p	PPEF1
				hsa-miR-21-3p	SGK494
				hsa-miR-21-3p	ST6GALNAC6
				hsa-miR-21-3p	AKT2
				hsa-miR-21-3p	TWSG1
				hsa-miR-21-3p	CPEB4
				hsa-miR-21-3p	NLGN2
				hsa-miR-21-3p	NR6A1
				hsa-miR-21-3p	VTI1B
				hsa-miR-21-3p	PLA2G2D
				hsa-miR-21-3p	MTA2
				hsa-miR-21-3p	B3GALT5
				hsa-miR-21-3p	CD6
				hsa-miR-21-3p	TMED8
				hsa-miR-21-3p	NR2C2
				hsa-miR-21-3p	MMP16
				hsa-miR-21-3p	MED28
				hsa-miR-21-3p	KIAA1715
				hsa-miR-21-3p	AC007040.11
				hsa-miR-21-3p	VKORC1L1
				hsa-miR-21-3p	ELK4
				hsa-miR-21-3p	ZNF697
				hsa-miR-21-3p	RIPK1
				hsa-miR-21-3p	CLSTN2
				hsa-miR-21-3p	KCNG4
				hsa-miR-21-3p	SLFN11
				hsa-miR-21-3p	RMI1
				hsa-miR-21-3p	GREM2
				hsa-miR-21-3p	GAREM
				hsa-miR-21-3p	MAP7D3
				hsa-miR-21-3p	PHF15
				hsa-miR-21-3p	MTHFD2
				hsa-miR-21-3p	NRIP1
				hsa-miR-21-3p	PPFIBP1
				hsa-miR-21-3p	CENPBD1
				hsa-miR-21-3p	ZNF200
				hsa-miR-21-3p	TAL2
				hsa-miR-21-3p	EFR3B
				hsa-miR-21-3p	GNAQ
				hsa-miR-21-3p	ZSCAN20
				hsa-miR-21-3p	ZNF749
				hsa-miR-21-3p	TMEM255B
				hsa-miR-21-3p	DYNC1LI2
				hsa-miR-21-3p	MAGI2
				hsa-miR-21-3p	TBCEL
				hsa-miR-21-3p	MPP6
				hsa-miR-21-3p	WDR77
				hsa-miR-21-3p	SLC25A32
				hsa-miR-21-3p	BET1L
				hsa-miR-21-3p	ZNF707
				hsa-miR-21-3p	WASF3
				hsa-miR-21-3p	TMPRSS4
				hsa-miR-21-3p	ROCK1
				hsa-miR-21-3p	RAP2B
				hsa-miR-21-3p	STK25
				hsa-miR-21-3p	TXNL4A
				hsa-miR-21-3p	ARHGAP12
				hsa-miR-21-3p	CTDSPL2
				hsa-miR-21-3p	MLH3
				hsa-miR-21-3p	CRIM1
				hsa-miR-21-3p	SMOC1
				hsa-miR-21-3p	SLC35C1
				hsa-miR-21-3p	IL12B
				hsa-miR-21-3p	CDK18
				hsa-miR-21-3p	PRMT10
				hsa-miR-21-3p	PHF13
				hsa-miR-21-3p	DSN1
				hsa-miR-21-3p	ALS2
				hsa-miR-21-3p	CARKD
				hsa-miR-21-3p	GPRIN3
				hsa-miR-21-3p	CALM1
				hsa-miR-21-3p	FEM1C
				hsa-miR-21-3p	ZBTB41
				hsa-miR-21-3p	XIAP
				hsa-miR-21-3p	SEC61A1
				hsa-miR-21-3p	PRPF38A
				hsa-miR-21-3p	MAP3K9
				hsa-miR-21-3p	METTL15
				hsa-miR-21-3p	RNF138
				hsa-miR-21-3p	EDC3
				hsa-miR-21-3p	MAN1B1
				hsa-miR-21-3p	CCDC71L
				hsa-miR-21-3p	TRIO
				hsa-miR-21-3p	CBLN2
				hsa-miR-21-3p	XRN1
				hsa-miR-21-3p	B4GALT5
				hsa-miR-21-3p	RNF41
				hsa-miR-21-3p	FAM102B
				hsa-miR-21-3p	CAB39L
				hsa-miR-21-3p	RAB18
				hsa-miR-21-3p	HOMER1
				hsa-miR-21-3p	BAG4
				hsa-miR-21-3p	NUP160
				hsa-miR-21-3p	SENP5
				hsa-miR-21-3p	KANSL1
				hsa-miR-21-3p	RNF112
				hsa-miR-21-3p	TTC19
				hsa-miR-21-3p	CLIP1
				hsa-miR-21-3p	GCA
				hsa-miR-21-3p	IPP
				hsa-miR-21-3p	FAM105B
				hsa-miR-21-3p	TMEM192
				hsa-miR-21-3p	LRIG2
				hsa-miR-21-3p	SLC11A2
				hsa-miR-21-3p	CCDC113
				hsa-miR-21-3p	NUP155
				hsa-miR-21-3p	GBP2
				hsa-miR-21-3p	SNX27
				hsa-miR-21-3p	IL6R
				hsa-miR-21-3p	ARHGAP35
				hsa-miR-21-3p	C2orf68
				hsa-miR-21-3p	MRRF
[truncated: 2,051 more rows]
