# Supplementary material for: Identification of key genes associated with cervical cancer based on bioinformatics analysis
Source: BMC Cancer. 2024 Jul 25;24:897. doi: 10.1186/s12885-024-12658-z (PMC11282596; doi:10.1186/s12885-024-12658-z)
Supplement: Supplementary file 5 — Supplementary Material 5 [file 12885_2024_12658_MOESM5_ESM.xlsx]

## Sheet: Sheet1
Table S4 The target genes of miR-203
miRDB		miRTarBase		TargetScan
miRNA Name	Target Gene	miRNA Name	Target Gene	miRNA Name	Target Gene
hsa-miR-203a-3p	ELL2	hsa-miR-203a-3p	CREB1	hsa-miR-203a-3p	LPP
hsa-miR-203a-3p	ADAMTS6	hsa-miR-203a-3p	UVRAG	hsa-miR-203a-3p	CAMTA1
hsa-miR-203a-3p	AFF4	hsa-miR-203a-3p	ZNF148	hsa-miR-203a-3p	ADPGK
hsa-miR-203a-3p	PHIP	hsa-miR-203a-3p	E2F3	hsa-miR-203a-3p	PRPS2
hsa-miR-203a-3p	CAB39	hsa-miR-203a-3p	BIRC5	hsa-miR-203a-3p	RPA3-AS1
hsa-miR-203a-3p	THSD7A	hsa-miR-203a-3p	AKT2	hsa-miR-203a-3p	SMC5
hsa-miR-203a-3p	BBX	hsa-miR-203a-3p	ABL1	hsa-miR-203a-3p	TMEM69
hsa-miR-203a-3p	PDE4D	hsa-miR-203a-3p	MMP1	hsa-miR-203a-3p	ANKRD7
hsa-miR-203a-3p	CASK	hsa-miR-203a-3p	IL6	hsa-miR-203a-3p	SPATA9
hsa-miR-203a-3p	GUCY1A2	hsa-miR-203a-3p	ZEB2	hsa-miR-203a-3p	CADM2
hsa-miR-203a-3p	SEMA5A	hsa-miR-203a-3p	TP63	hsa-miR-203a-3p	NDUFAF7
hsa-miR-203a-3p	TMEM154	hsa-miR-203a-3p	ABCE1	hsa-miR-203a-3p	AL162407.1
hsa-miR-203a-3p	MEX3C	hsa-miR-203a-3p	CDK6	hsa-miR-203a-3p	LYRM7
hsa-miR-203a-3p	DGKH	hsa-miR-203a-3p	SOCS3	hsa-miR-203a-3p	LIN7C
hsa-miR-203a-3p	DDX6	hsa-miR-203a-3p	BCL2L2	hsa-miR-203a-3p	C8orf4
hsa-miR-203a-3p	MEF2C	hsa-miR-203a-3p	PPM1D	hsa-miR-203a-3p	ALG10B
hsa-miR-203a-3p	FAM126B	hsa-miR-203a-3p	GDAP1	hsa-miR-203a-3p	GABRA1
hsa-miR-203a-3p	B3GNT5	hsa-miR-203a-3p	EDNRA	hsa-miR-203a-3p	SLC4A4
hsa-miR-203a-3p	ALG5	hsa-miR-203a-3p	EYA4	hsa-miR-203a-3p	GRHL3
hsa-miR-203a-3p	ID4	hsa-miR-203a-3p	DLX5	hsa-miR-203a-3p	SLC35A3
hsa-miR-203a-3p	MORF4L1	hsa-miR-203a-3p	MMP10	hsa-miR-203a-3p	TMEM100
hsa-miR-203a-3p	HNRNPR	hsa-miR-203a-3p	E2F1	hsa-miR-203a-3p	H3F3A
hsa-miR-203a-3p	RP2	hsa-miR-203a-3p	SMAD4	hsa-miR-203a-3p	CCNG2
hsa-miR-203a-3p	RAB27B	hsa-miR-203a-3p	RUNX2	hsa-miR-203a-3p	RAPGEF4
hsa-miR-203a-3p	KIAA1211	hsa-miR-203a-3p	BMI1	hsa-miR-203a-3p	FAM126B
hsa-miR-203a-3p	OLFM3	hsa-miR-203a-3p	TJP2	hsa-miR-203a-3p	TTC39A
hsa-miR-203a-3p	VSNL1	hsa-miR-203a-3p	SOCS6	hsa-miR-203a-3p	CDC42SE2
hsa-miR-203a-3p	CLOCK	hsa-miR-203a-3p	TNF	hsa-miR-203a-3p	NSG1
hsa-miR-203a-3p	AQP4	hsa-miR-203a-3p	IL24	hsa-miR-203a-3p	ID4
hsa-miR-203a-3p	UBR1	hsa-miR-203a-3p	SNAI2	hsa-miR-203a-3p	NEGR1
hsa-miR-203a-3p	PLPP3	hsa-miR-203a-3p	CBLL1	hsa-miR-203a-3p	C4orf33
hsa-miR-203a-3p	PTP4A1	hsa-miR-203a-3p	MYD88	hsa-miR-203a-3p	SOSTDC1
hsa-miR-203a-3p	NUFIP2	hsa-miR-203a-3p	LIFR	hsa-miR-203a-3p	SH3BGR
hsa-miR-203a-3p	PRPS2	hsa-miR-203a-3p	LASP1	hsa-miR-203a-3p	PHF2
hsa-miR-203a-3p	NUDT21	hsa-miR-203a-3p	JUN	hsa-miR-203a-3p	GNG4
hsa-miR-203a-3p	EGLN1	hsa-miR-203a-3p	PRKCA	hsa-miR-203a-3p	PCBP2
hsa-miR-203a-3p	RTKN2	hsa-miR-203a-3p	VEGFA	hsa-miR-203a-3p	DKK2
hsa-miR-203a-3p	MAP3K13	hsa-miR-203a-3p	ASAP1	hsa-miR-203a-3p	BOLA3
hsa-miR-203a-3p	MBNL3	hsa-miR-203a-3p	CAV1	hsa-miR-203a-3p	HNRNPL
hsa-miR-203a-3p	ZNF281	hsa-miR-203a-3p	SRC	hsa-miR-203a-3p	NDRG3
hsa-miR-203a-3p	SNAI2	hsa-miR-203a-3p	RASAL2	hsa-miR-203a-3p	SUMO2
hsa-miR-203a-3p	ERAP1	hsa-miR-203a-3p	MAP3K13	hsa-miR-203a-3p	DERL2
hsa-miR-203a-3p	EPYC	hsa-miR-203a-3p	NFYA	hsa-miR-203a-3p	RAB30
hsa-miR-203a-3p	DUSP5	hsa-miR-203a-3p	JMY	hsa-miR-203a-3p	DCX
hsa-miR-203a-3p	MAP3K1	hsa-miR-203a-3p	TCF4	hsa-miR-203a-3p	PARP16
hsa-miR-203a-3p	TC2N	hsa-miR-203a-3p	ZEB1	hsa-miR-203a-3p	PABPC1L2A
hsa-miR-203a-3p	GRHL3	hsa-miR-203a-3p	SMAD9	hsa-miR-203a-3p	GPATCH1
hsa-miR-203a-3p	ZNF148	hsa-miR-203a-3p	BCL7A	hsa-miR-203a-3p	TAOK1
hsa-miR-203a-3p	ZBTB20	hsa-miR-203a-3p	BCL11B	hsa-miR-203a-3p	SOCS3
hsa-miR-203a-3p	PDAP1	hsa-miR-203a-3p	FOXK1	hsa-miR-203a-3p	EIF2AK2
hsa-miR-203a-3p	LRRTM2	hsa-miR-203a-3p	RAN	hsa-miR-203a-3p	RAP2A
hsa-miR-203a-3p	ZBTB11	hsa-miR-203a-3p	RAPH1	hsa-miR-203a-3p	CREB1
hsa-miR-203a-3p	IMPG1	hsa-miR-203a-3p	CASK	hsa-miR-203a-3p	MZT1
hsa-miR-203a-3p	ZNF197	hsa-miR-203a-3p	PLD2	hsa-miR-203a-3p	RP5-1052I5.2
hsa-miR-203a-3p	SRA1	hsa-miR-203a-3p	DUSP5	hsa-miR-203a-3p	PRKAB1
hsa-miR-203a-3p	TXNDC16	hsa-miR-203a-3p	LCOR	hsa-miR-203a-3p	PPP1R1C
hsa-miR-203a-3p	MYEF2	hsa-miR-203a-3p	DAZAP2	hsa-miR-203a-3p	LRRCC1
hsa-miR-203a-3p	TPR	hsa-miR-203a-3p	ARID1A	hsa-miR-203a-3p	PHLDA1
hsa-miR-203a-3p	IKZF5	hsa-miR-203a-3p	ZNF652	hsa-miR-203a-3p	MPP3
hsa-miR-203a-3p	SLC4A4	hsa-miR-203a-3p	PRKACB	hsa-miR-203a-3p	TDRD6
hsa-miR-203a-3p	FGFR1OP	hsa-miR-203a-3p	FMNL2	hsa-miR-203a-3p	RANBP3L
hsa-miR-203a-3p	MORF4L2	hsa-miR-203a-3p	NUP50	hsa-miR-203a-3p	GPR63
hsa-miR-203a-3p	CRISP1	hsa-miR-203a-3p	PI4K2B	hsa-miR-203a-3p	GRAMD1C
hsa-miR-203a-3p	VAPA	hsa-miR-203a-3p	SLAIN2	hsa-miR-203a-3p	ADK
hsa-miR-203a-3p	MICAL2	hsa-miR-203a-3p	EN2	hsa-miR-203a-3p	TEDDM1
hsa-miR-203a-3p	ZNF680	hsa-miR-203a-3p	MAFK	hsa-miR-203a-3p	SMAD9
hsa-miR-203a-3p	VIRMA	hsa-miR-203a-3p	KIF5B	hsa-miR-203a-3p	RFX6
hsa-miR-203a-3p	KAT6A	hsa-miR-203a-3p	ATM	hsa-miR-203a-3p	HNRNPUL2
hsa-miR-203a-3p	ARHGAP42	hsa-miR-203a-3p	NUFIP2	hsa-miR-203a-3p	PARK7
hsa-miR-203a-3p	ATF2	hsa-miR-203a-3p	GPCPD1	hsa-miR-203a-3p	TSC22D2
hsa-miR-203a-3p	CLSTN3	hsa-miR-203a-3p	KLHL15	hsa-miR-203a-3p	GLS
hsa-miR-203a-3p	YTHDF3	hsa-miR-203a-3p	RNF141	hsa-miR-203a-3p	SERPINB10
hsa-miR-203a-3p	MAP1B	hsa-miR-203a-3p	PIP5K1A	hsa-miR-203a-3p	SS18L1
hsa-miR-203a-3p	OSBPL8	hsa-miR-203a-3p	COX20	hsa-miR-203a-3p	RHOJ
hsa-miR-203a-3p	TMPRSS11D	hsa-miR-203a-3p	SLC39A9	hsa-miR-203a-3p	NCL
hsa-miR-203a-3p	C2orf80	hsa-miR-203a-3p	TYMS	hsa-miR-203a-3p	RWDD4
hsa-miR-203a-3p	SCYL2	hsa-miR-203a-3p	C20ORF24	hsa-miR-203a-3p	SOX30
hsa-miR-203a-3p	KRT35	hsa-miR-203a-3p	MBNL1	hsa-miR-203a-3p	EBF3
hsa-miR-203a-3p	FAM84A	hsa-miR-203a-3p	PIK3CA	hsa-miR-203a-3p	APPL1
hsa-miR-203a-3p	SPOCK3	hsa-miR-203a-3p	TRIM4	hsa-miR-203a-3p	KCNN3
hsa-miR-203a-3p	PRKG1	hsa-miR-203a-3p	TPD52L1	hsa-miR-203a-3p	COPS7B
hsa-miR-203a-3p	ACSL1	hsa-miR-203a-3p	DYNLT1	hsa-miR-203a-3p	INHBA
hsa-miR-203a-3p	PHLDA1	hsa-miR-203a-3p	DNAJB6	hsa-miR-203a-3p	AKT3
hsa-miR-203a-3p	ARMT1	hsa-miR-203a-3p	LDHA	hsa-miR-203a-3p	KIF2A
hsa-miR-203a-3p	DLG5	hsa-miR-203a-3p	ZNF268	hsa-miR-203a-3p	SMURF2
hsa-miR-203a-3p	PRKAG2	hsa-miR-203a-3p	NAA30	hsa-miR-203a-3p	UBE2K
hsa-miR-203a-3p	PHF12	hsa-miR-203a-3p	SYNM	hsa-miR-203a-3p	MRE11A
hsa-miR-203a-3p	PIK3CA	hsa-miR-203a-3p	KCNJ2	hsa-miR-203a-3p	RBM7
hsa-miR-203a-3p	LRCH2	hsa-miR-203a-3p	SH3BP4	hsa-miR-203a-3p	RHOQ
hsa-miR-203a-3p	MID1	hsa-miR-203a-3p	IPO7	hsa-miR-203a-3p	HOOK3
hsa-miR-203a-3p	SCP2	hsa-miR-203a-3p	IFIT1	hsa-miR-203a-3p	C5orf30
hsa-miR-203a-3p	MACO1	hsa-miR-203a-3p	ALOX15	hsa-miR-203a-3p	CRK
hsa-miR-203a-3p	TARDBP	hsa-miR-203a-3p	KIF2A	hsa-miR-203a-3p	MLANA
hsa-miR-203a-3p	PHF6	hsa-miR-203a-3p	SNAI1	hsa-miR-203a-3p	HSPB8
hsa-miR-203a-3p	BCCIP	hsa-miR-203a-3p	TBCEL	hsa-miR-203a-3p	SCGB2A1
hsa-miR-203a-3p	COL17A1	hsa-miR-203a-3p	CXXC4	hsa-miR-203a-3p	TACR3
hsa-miR-203a-3p	PTPN4	hsa-miR-203a-3p	CIT	hsa-miR-203a-3p	HAPLN1
hsa-miR-203a-3p	PLD1	hsa-miR-203a-3p	SIX1	hsa-miR-203a-3p	HOMER3
hsa-miR-203a-3p	CSN2	hsa-miR-203a-3p	PDE7A	hsa-miR-203a-3p	IL24
hsa-miR-203a-3p	DENND6A	hsa-miR-203a-3p	HOXA1	hsa-miR-203a-3p	ORC2
hsa-miR-203a-3p	CADM2	hsa-miR-203a-3p	MIDN	hsa-miR-203a-3p	ZNF281
hsa-miR-203a-3p	GSKIP	hsa-miR-203a-3p	GREM1	hsa-miR-203a-3p	CMAS
hsa-miR-203a-3p	NLK	hsa-miR-203a-3p	TRIML2	hsa-miR-203a-3p	DUS4L
hsa-miR-203a-3p	LIN7A	hsa-miR-203a-3p	NCOA4	hsa-miR-203a-3p	RNF34
hsa-miR-203a-3p	ADAM12	hsa-miR-203a-3p	CDKL2	hsa-miR-203a-3p	AKIRIN1
hsa-miR-203a-3p	ABCE1	hsa-miR-203a-3p	ARHGEF28	hsa-miR-203a-3p	SEC62
hsa-miR-203a-3p	RAPGEF1	hsa-miR-203a-3p	CERKL	hsa-miR-203a-3p	CCNG1
hsa-miR-203a-3p	RICTOR	hsa-miR-203a-3p	POLR1B	hsa-miR-203a-3p	KCNJ15
hsa-miR-203a-3p	E2F3	hsa-miR-203a-3p	GXYLT2	hsa-miR-203a-3p	PARM1
hsa-miR-203a-3p	ANKRD52	hsa-miR-203a-3p	LOH12CR2	hsa-miR-203a-3p	PAPD4
hsa-miR-203a-3p	TCF4	hsa-miR-203a-3p	BMPR1A	hsa-miR-203a-3p	MBNL3
hsa-miR-203a-3p	DLX5	hsa-miR-203a-3p	UFL1	hsa-miR-203a-3p	TNC
hsa-miR-203a-3p	FAT3	hsa-miR-203a-3p	TSC22D2	hsa-miR-203a-3p	ARHGAP15
hsa-miR-203a-3p	EGR3	hsa-miR-203a-3p	HELZ	hsa-miR-203a-3p	GPR64
hsa-miR-203a-3p	WDFY3	hsa-miR-203a-3p	CYP20A1	hsa-miR-203a-3p	MKL2
hsa-miR-203a-3p	AKAP7	hsa-miR-203a-3p	KIF1C	hsa-miR-203a-3p	IMPA1
hsa-miR-203a-3p	FAM92A	hsa-miR-203a-3p	MCM9	hsa-miR-203a-3p	EBF1
hsa-miR-203a-3p	CCDC50	hsa-miR-203a-3p	PEAR1	hsa-miR-203a-3p	MAP3K5
hsa-miR-203a-3p	NAA30	hsa-miR-203a-3p	STOM	hsa-miR-203a-3p	ANXA5
hsa-miR-203a-3p	WFDC13	hsa-miR-203a-3p	RASA2	hsa-miR-203a-3p	FAM89A
hsa-miR-203a-3p	MINDY2	hsa-miR-203a-3p	CUL3	hsa-miR-203a-3p	RP6-24A23.6
hsa-miR-203a-3p	UBE2D3	hsa-miR-203a-3p	IL7	hsa-miR-203a-3p	SLMO2
hsa-miR-203a-3p	RFX7	hsa-miR-203a-3p	ASPA	hsa-miR-203a-3p	SLC30A6
hsa-miR-203a-3p	C11orf91	hsa-miR-203a-3p	ZCCHC11	hsa-miR-203a-3p	YAF2
hsa-miR-203a-3p	PSD3	hsa-miR-203a-3p	TRNT1	hsa-miR-203a-3p	CLVS2
hsa-miR-203a-3p	TMEM69	hsa-miR-203a-3p	NUDCD1	hsa-miR-203a-3p	PRDM6
hsa-miR-203a-3p	SOX5	hsa-miR-203a-3p	WDR77	hsa-miR-203a-3p	ALG10
hsa-miR-203a-3p	CFAP97	hsa-miR-203a-3p	LINC00598	hsa-miR-203a-3p	CYP24A1
hsa-miR-203a-3p	TNN	hsa-miR-203a-3p	ZNF704	hsa-miR-203a-3p	ZFHX4
hsa-miR-203a-3p	GABRA1	hsa-miR-203a-3p	ROCK2	hsa-miR-203a-3p	TMEM248
hsa-miR-203a-3p	SPARC	hsa-miR-203a-3p	RMND5A	hsa-miR-203a-3p	ITGB3BP
hsa-miR-203a-3p	GXYLT1	hsa-miR-203a-3p	RGS17	hsa-miR-203a-3p	RUNX2
hsa-miR-203a-3p	PURG	hsa-miR-203a-3p	NCALD	hsa-miR-203a-3p	ECHDC3
hsa-miR-203a-3p	ADAMTS5	hsa-miR-203a-3p	MAPK9	hsa-miR-203a-3p	BCAR3
hsa-miR-203a-3p	DUS1L	hsa-miR-203a-3p	GLIS3	hsa-miR-203a-3p	DUSP5
hsa-miR-203a-3p	KLHL4	hsa-miR-203a-3p	GABRB1	hsa-miR-203a-3p	CUL1
hsa-miR-203a-3p	NOCT	hsa-miR-203a-3p	CNNM3	hsa-miR-203a-3p	YOD1
hsa-miR-203a-3p	LIFR	hsa-miR-203a-3p	CLOCK	hsa-miR-203a-3p	TMEM37
hsa-miR-203a-3p	KRT85	hsa-miR-203a-3p	MRO	hsa-miR-203a-3p	KIAA1429
hsa-miR-203a-3p	ATP2C1	hsa-miR-203a-3p	SLC44A1	hsa-miR-203a-3p	ZMAT4
hsa-miR-203a-3p	TNPO1	hsa-miR-203a-3p	ENAH	hsa-miR-203a-3p	DOCK10
hsa-miR-203a-3p	SCGB2A1	hsa-miR-203a-3p	PRAMEF7	hsa-miR-203a-3p	ZFP1
hsa-miR-203a-3p	KIF2A	hsa-miR-203a-3p	PRAMEF8	hsa-miR-203a-3p	PACS2
hsa-miR-203a-3p	INTS14	hsa-miR-203a-3p	OIT3	hsa-miR-203a-3p	FBXL5
hsa-miR-203a-3p	PAQR3	hsa-miR-203a-3p	MSI2	hsa-miR-203a-3p	CSN2
hsa-miR-203a-3p	PRICKLE2	hsa-miR-203a-3p	ZBED3	hsa-miR-203a-3p	ANTXR2
hsa-miR-203a-3p	OPN3	hsa-miR-203a-3p	ZNF654	hsa-miR-203a-3p	RRM1
hsa-miR-203a-3p	RAB10	hsa-miR-203a-3p	ZMYM2	hsa-miR-203a-3p	NEK3
hsa-miR-203a-3p	GBE1	hsa-miR-203a-3p	TMEM70	hsa-miR-203a-3p	ATF2
hsa-miR-203a-3p	SEC62	hsa-miR-203a-3p	SMURF2	hsa-miR-203a-3p	PRKG1
hsa-miR-203a-3p	SMAD1	hsa-miR-203a-3p	HTR2A	hsa-miR-203a-3p	NAA30
hsa-miR-203a-3p	SGMS2	hsa-miR-203a-3p	LCE1A	hsa-miR-203a-3p	CUL2
hsa-miR-203a-3p	KRT1	hsa-miR-203a-3p	VGLL4	hsa-miR-203a-3p	ZMYM2
hsa-miR-203a-3p	ANTXR2	hsa-miR-203a-3p	TSR1	hsa-miR-203a-3p	LRRC16A
hsa-miR-203a-3p	SNTB2	hsa-miR-203a-3p	TRPS1	hsa-miR-203a-3p	KCNH6
hsa-miR-203a-3p	IL24	hsa-miR-203a-3p	TRMT5	hsa-miR-203a-3p	ABCE1
hsa-miR-203a-3p	COPS7B	hsa-miR-203a-3p	TMPPE	hsa-miR-203a-3p	LRRTM3
hsa-miR-203a-3p	PAPSS2	hsa-miR-203a-3p	RNF41	hsa-miR-203a-3p	MAP3K2
hsa-miR-203a-3p	ANKS1B	hsa-miR-203a-3p	RGL2	hsa-miR-203a-3p	CITED2
hsa-miR-203a-3p	CDH10	hsa-miR-203a-3p	GXYLT1	hsa-miR-203a-3p	TBCEL
hsa-miR-203a-3p	STRIP2	hsa-miR-203a-3p	FOXK2	hsa-miR-203a-3p	PAQR3
hsa-miR-203a-3p	HMGA2	hsa-miR-203a-3p	FBXW7	hsa-miR-203a-3p	SERTAD3
hsa-miR-203a-3p	ACVR2A	hsa-miR-203a-3p	DYRK3	hsa-miR-203a-3p	C7orf25
hsa-miR-203a-3p	MBNL2	hsa-miR-203a-3p	DHX33	hsa-miR-203a-3p	GPR85
hsa-miR-203a-3p	DCAF10	hsa-miR-203a-3p	CAND1	hsa-miR-203a-3p	RTKN2
hsa-miR-203a-3p	FRG2	hsa-miR-203a-3p	CALR	hsa-miR-203a-3p	TMEM252
hsa-miR-203a-3p	BBOF1	hsa-miR-203a-3p	ARID2	hsa-miR-203a-3p	RALB
hsa-miR-203a-3p	TMEM33	hsa-miR-203a-3p	MXRA7	hsa-miR-203a-3p	CREBL2
hsa-miR-203a-3p	DGKB	hsa-miR-203a-3p	OSBP	hsa-miR-203a-3p	SRSF1
hsa-miR-203a-3p	MBNL1	hsa-miR-203a-3p	ZNF24	hsa-miR-203a-3p	MAP4K3
hsa-miR-203a-3p	NSUN7	hsa-miR-203a-3p	RAPGEF1	hsa-miR-203a-3p	CXCL1
hsa-miR-203a-3p	FGG	hsa-miR-203a-3p	HECTD1	hsa-miR-203a-3p	NHLRC2
hsa-miR-203a-3p	CCZ1	hsa-miR-203a-3p	GNAS	hsa-miR-203a-3p	NSDHL
hsa-miR-203a-3p	PCDHB7	hsa-miR-203a-3p	ANKRD13B	hsa-miR-203a-3p	SLC17A6
hsa-miR-203a-3p	MECP2	hsa-miR-203a-3p	DSCR3	hsa-miR-203a-3p	PABPC1L2B
hsa-miR-203a-3p	MCTP1	hsa-miR-203a-3p	PAX6	hsa-miR-203a-3p	NCKAP1
hsa-miR-203a-3p	DYNLT1	hsa-miR-203a-3p	G6PC	hsa-miR-203a-3p	SPTSSA
hsa-miR-203a-3p	LIN28B	hsa-miR-203a-3p	C6orf223	hsa-miR-203a-3p	IRF1
hsa-miR-203a-3p	CCZ1B	hsa-miR-203a-3p	CDH7	hsa-miR-203a-3p	DGKH
hsa-miR-203a-3p	SENP7	hsa-miR-203a-3p	ZUFSP	hsa-miR-203a-3p	STARD3NL
hsa-miR-203a-3p	COL21A1	hsa-miR-203a-3p	SLC23A1	hsa-miR-203a-3p	IRF2BPL
hsa-miR-203a-3p	RADX	hsa-miR-203a-3p	PCGF6	hsa-miR-203a-3p	KLHL14
hsa-miR-203a-3p	PCDHGA11	hsa-miR-203a-3p	DGAT2	hsa-miR-203a-3p	PNO1
hsa-miR-203a-3p	CSRNP2	hsa-miR-203a-3p	PRR14L	hsa-miR-203a-3p	XKR4
hsa-miR-203a-3p	ZNF112	hsa-miR-203a-3p	ACVR2B	hsa-miR-203a-3p	PRDM10
hsa-miR-203a-3p	TTC39A	hsa-miR-203a-3p	SOD2	hsa-miR-203a-3p	TMEM255A
hsa-miR-203a-3p	TEDDM1	hsa-miR-203a-3p	SLC12A5	hsa-miR-203a-3p	STXBP6
hsa-miR-203a-3p	RNASE4	hsa-miR-203a-3p	SUMO1	hsa-miR-203a-3p	CXCL2
hsa-miR-203a-3p	GPHN	hsa-miR-203a-3p	MAPK8	hsa-miR-203a-3p	LMBRD2
hsa-miR-203a-3p	EDRF1	hsa-miR-203a-3p	DNAAF2	hsa-miR-203a-3p	NARS
hsa-miR-203a-3p	ONECUT2	hsa-miR-203a-3p	ZNF451	hsa-miR-203a-3p	COL25A1
hsa-miR-203a-3p	MPDZ	hsa-miR-203a-3p	PARD6B	hsa-miR-203a-3p	DNAJC21
hsa-miR-203a-3p	KATNAL2	hsa-miR-203a-3p	CPEB4	hsa-miR-203a-3p	PPM1D
hsa-miR-203a-3p	FMN1	hsa-miR-203a-3p	MTPN	hsa-miR-203a-3p	PITX2
hsa-miR-203a-3p	IFIT1	hsa-miR-203a-3p	PRNP	hsa-miR-203a-3p	CREBZF
hsa-miR-203a-3p	CDK5RAP2	hsa-miR-203a-3p	NARS	hsa-miR-203a-3p	RNF111
hsa-miR-203a-3p	ADAMTS17	hsa-miR-203a-3p	ARID3B	hsa-miR-203a-3p	HNRNPAB
hsa-miR-203a-3p	MED14	hsa-miR-203a-3p	GLRX2	hsa-miR-203a-3p	VTCN1
hsa-miR-203a-3p	ETS2	hsa-miR-203a-3p	RAP2B	hsa-miR-203a-3p	TWF1
hsa-miR-203a-3p	NPY2R	hsa-miR-203a-3p	PSAT1	hsa-miR-203a-3p	ATP5G3
hsa-miR-203a-3p	ZNF652	hsa-miR-203a-3p	FBXL5	hsa-miR-203a-3p	OVOL1
hsa-miR-203a-3p	DCP2	hsa-miR-203a-3p	FRK	hsa-miR-203a-3p	CNNM3
hsa-miR-203a-3p	SGIP1	hsa-miR-203a-3p	NPPC	hsa-miR-203a-3p	ZNF148
hsa-miR-203a-3p	HYAL4	hsa-miR-203a-3p	HOMEZ	hsa-miR-203a-3p	KAT6B
hsa-miR-203a-3p	COL4A4	hsa-miR-203a-3p	SERINC1	hsa-miR-203a-3p	AFAP1L2
hsa-miR-203a-3p	PRC1	hsa-miR-203a-3p	SEMA3D	hsa-miR-203a-3p	RP11-366L20.2
hsa-miR-203a-3p	GLIS3	hsa-miR-203a-3p	FOXN3	hsa-miR-203a-3p	MAPK8
hsa-miR-203a-3p	TFDP2	hsa-miR-203a-3p	DLC1	hsa-miR-203a-3p	EGR3
hsa-miR-203a-3p	SH2D1B	hsa-miR-203a-3p	CCSAP	hsa-miR-203a-3p	UCHL5
hsa-miR-203a-3p	RELT	hsa-miR-203a-3p	ZNF367	hsa-miR-203a-3p	LCOR
hsa-miR-203a-3p	RASSF6	hsa-miR-203a-3p	CDC42SE2	hsa-miR-203a-3p	ZNF197
hsa-miR-203a-3p	PCDH19	hsa-miR-203a-3p	C15orf48	hsa-miR-203a-3p	PPP1R12A
hsa-miR-203a-3p	LRPAP1	hsa-miR-203a-3p	FBXL3	hsa-miR-203a-3p	C1QL3
hsa-miR-203a-3p	PHF3	hsa-miR-203a-3p	SZRD1	hsa-miR-203a-3p	KRT1
hsa-miR-203a-3p	OPA1	hsa-miR-203a-3p	IPMK	hsa-miR-203a-3p	BMI1
hsa-miR-203a-3p	SPOPL	hsa-miR-203a-3p	EGLN1	hsa-miR-203a-3p	HDAC1
hsa-miR-203a-3p	WDR47	hsa-miR-203a-3p	SPATA18	hsa-miR-203a-3p	BROX
hsa-miR-203a-3p	CCNC	hsa-miR-203a-3p	TMEM97	hsa-miR-203a-3p	TOX3
hsa-miR-203a-3p	C6orf118	hsa-miR-203a-3p	ZNF200	hsa-miR-203a-3p	LNX2
hsa-miR-203a-3p	WDR37	hsa-miR-203a-3p	SERTAD3	hsa-miR-203a-3p	ARSJ
hsa-miR-203a-3p	EIF5A2	hsa-miR-203a-3p	RLIM	hsa-miR-203a-3p	NEDD4L
hsa-miR-203a-3p	RAG1	hsa-miR-203a-3p	PPP1CB	hsa-miR-203a-3p	KRT85
hsa-miR-203a-3p	NEMF	hsa-miR-203a-3p	NR2F2	hsa-miR-203a-3p	SGTB
hsa-miR-203a-3p	ELOVL6	hsa-miR-203a-3p	NETO2	hsa-miR-203a-3p	C11orf91
hsa-miR-203a-3p	MAPK9	hsa-miR-203a-3p	HNRNPR	hsa-miR-203a-3p	PRKCB
hsa-miR-203a-3p	TNFSF15	hsa-miR-203a-3p	GAS1	hsa-miR-203a-3p	KLHL15
hsa-miR-203a-3p	DNAJC27	hsa-miR-203a-3p	FYCO1	hsa-miR-203a-3p	BTAF1
hsa-miR-203a-3p	INSIG1	hsa-miR-203a-3p	CNNM4	hsa-miR-203a-3p	CREBRF
hsa-miR-203a-3p	PLD2	hsa-miR-203a-3p	BOLA3	hsa-miR-203a-3p	PAPSS2
hsa-miR-203a-3p	CNNM3	hsa-miR-203a-3p	KIAA0408	hsa-miR-203a-3p	TADA1
hsa-miR-203a-3p	RNF141	hsa-miR-203a-3p	UBXN2A	hsa-miR-203a-3p	SGMS2
hsa-miR-203a-3p	CREBRF	hsa-miR-203a-3p	SNX4	hsa-miR-203a-3p	MTCH2
hsa-miR-203a-3p	PKHD1L1	hsa-miR-203a-3p	PRICKLE2	hsa-miR-203a-3p	SPRY3
hsa-miR-203a-3p	TAF4B	hsa-miR-203a-3p	PDCD10	hsa-miR-203a-3p	PEX5L
hsa-miR-203a-3p	COX15	hsa-miR-203a-3p	KLHL28	hsa-miR-203a-3p	GRM4
hsa-miR-203a-3p	ETV1	hsa-miR-203a-3p	GATA6	hsa-miR-203a-3p	AFF4
hsa-miR-203a-3p	EIF4E	hsa-miR-203a-3p	EXT1	hsa-miR-203a-3p	REV1
hsa-miR-203a-3p	SMC5	hsa-miR-203a-3p	DDX3Y	hsa-miR-203a-3p	YWHAQ
hsa-miR-203a-3p	GPATCH1	hsa-miR-203a-3p	SON	hsa-miR-203a-3p	MBNL1
hsa-miR-203a-3p	DIP2B	hsa-miR-203a-3p	LCLAT1	hsa-miR-203a-3p	CPEB4
hsa-miR-203a-3p	HSDL2	hsa-miR-203a-3p	IGFBP5	hsa-miR-203a-3p	MATR3
hsa-miR-203a-3p	ALOX15	hsa-miR-203a-3p	ANP32A	hsa-miR-203a-3p	ARHGAP42
hsa-miR-203a-3p	MBLAC2	hsa-miR-203a-3p	PARK7	hsa-miR-203a-3p	SFXN5
hsa-miR-203a-3p	NR1D2	hsa-miR-203a-3p	ZWINT	hsa-miR-203a-3p	SP9
hsa-miR-203a-3p	RPAIN	hsa-miR-203a-3p	THRAP3	hsa-miR-203a-3p	RBM39
hsa-miR-203a-3p	ZNF608	hsa-miR-203a-3p	TRIM71	hsa-miR-203a-3p	LCLAT1
hsa-miR-203a-3p	SETD7	hsa-miR-203a-3p	PIM3	hsa-miR-203a-3p	STYK1
hsa-miR-203a-3p	USP8	hsa-miR-203a-3p	FGFR1OP	hsa-miR-203a-3p	TMOD2
hsa-miR-203a-3p	FUBP3	hsa-miR-203a-3p	CELF2	hsa-miR-203a-3p	RPRM
hsa-miR-203a-3p	PSMD5	hsa-miR-203a-3p	ARPP19	hsa-miR-203a-3p	SESTD1
hsa-miR-203a-3p	HOOK3	hsa-miR-203a-3p	NCL	hsa-miR-203a-3p	EML5
hsa-miR-203a-3p	MSI2	hsa-miR-203a-3p	HNRNPDL	hsa-miR-203a-3p	FOXN2
hsa-miR-203a-3p	ZMIZ1	hsa-miR-203a-3p	Map4	hsa-miR-203a-3p	SLC6A6
hsa-miR-203a-3p	ROBO2	hsa-miR-203a-3p	Pxdn	hsa-miR-203a-3p	EIF5A2
hsa-miR-203a-3p	KBTBD8	hsa-miR-203a-3p	Wars	hsa-miR-203a-3p	AP3S2
hsa-miR-203a-3p	B3GALT2	hsa-miR-203a-3p	TOR1AIP2	hsa-miR-203a-3p	TGFB2
hsa-miR-203a-3p	AHR	hsa-miR-203a-3p	SCO1	hsa-miR-203a-3p	WRNIP1
hsa-miR-203a-3p	PTPN3	hsa-miR-203a-3p	KIF13A	hsa-miR-203a-3p	ARHGAP12
hsa-miR-203a-3p	MCTS1	hsa-miR-203a-3p	CCR5	hsa-miR-203a-3p	SMAD5
hsa-miR-203a-3p	SHISA6	hsa-miR-203a-3p	SEC63	hsa-miR-203a-3p	PRRG4
hsa-miR-203a-3p	NAA25	hsa-miR-203a-3p	IGF1R	hsa-miR-203a-3p	COMMD3-BMI1
hsa-miR-203a-3p	RIPOR2	hsa-miR-203a-3p	CADM2	hsa-miR-203a-3p	TAL2
hsa-miR-203a-3p	SESTD1	hsa-miR-203a-3p	NKX2-1	hsa-miR-203a-3p	RGS17
hsa-miR-203a-3p	GALNT13	hsa-miR-203a-3p	DNTTIP2	hsa-miR-203a-3p	TLL2
hsa-miR-203a-3p	INPP1	hsa-miR-203a-3p	HEPHL1	hsa-miR-203a-3p	TMED8
hsa-miR-203a-3p	U2SURP	hsa-miR-203a-3p	WHSC1L1	hsa-miR-203a-3p	KCTD9
hsa-miR-203a-3p	HERPUD2	hsa-miR-203a-3p	SPATA13	hsa-miR-203a-3p	NIPAL2
hsa-miR-203a-3p	SLC39A9	hsa-miR-203a-3p	SMCHD1	hsa-miR-203a-3p	SHH
hsa-miR-203a-3p	PRKCB	hsa-miR-203a-3p	MCTP1	hsa-miR-203a-3p	SEMA5A
hsa-miR-203a-3p	MMAA	hsa-miR-203a-3p	GSTO2	hsa-miR-203a-3p	SOCS6
hsa-miR-203a-3p	RCBTB2	hsa-miR-203a-3p	GINS4	hsa-miR-203a-3p	MEIS2
hsa-miR-203a-3p	ATG14	hsa-miR-203a-3p	FAM208A	hsa-miR-203a-3p	TCF4
hsa-miR-203a-3p	BCL7A	hsa-miR-203a-3p	GPR156	hsa-miR-203a-3p	GXYLT1
hsa-miR-203a-3p	CTTNBP2NL	hsa-miR-203a-3p	PM20D2	hsa-miR-203a-3p	AHR
hsa-miR-203a-3p	SEMA3A	hsa-miR-203a-3p	TOP2A	hsa-miR-203a-3p	AFF1
hsa-miR-203a-3p	PRKCI	hsa-miR-203a-3p	FLYWCH2	hsa-miR-203a-3p	DCP2
hsa-miR-203a-3p	PTAR1	hsa-miR-203a-3p	SMAD2	hsa-miR-203a-3p	CDH10
hsa-miR-203a-3p	GPR18	hsa-miR-203a-3p	HEXIM1	hsa-miR-203a-3p	ANKH
hsa-miR-203a-3p	KITLG	hsa-miR-203a-3p	BTG1	hsa-miR-203a-3p	BNIP2
hsa-miR-203a-3p	NFIA	hsa-miR-203a-3p	EXOC2	hsa-miR-203a-3p	DEF6
hsa-miR-203a-3p	TRIM4	hsa-miR-203a-3p	SLC45A4	hsa-miR-203a-3p	MOSPD1
hsa-miR-203a-3p	TRPV3	hsa-miR-203a-3p	SYK	hsa-miR-203a-3p	CLOCK
hsa-miR-203a-3p	GATM	hsa-miR-203a-3p	SH3GLB1	hsa-miR-203a-3p	RAB10
hsa-miR-203a-3p	ELAVL4	hsa-miR-203a-3p	SRGAP1	hsa-miR-203a-3p	TP53INP1
hsa-miR-203a-3p	NR2C2	hsa-miR-203a-3p	CLPTM1L	hsa-miR-203a-3p	FRK
hsa-miR-203a-3p	MEMO1	hsa-miR-203a-3p	KHDRBS1	hsa-miR-203a-3p	MAPK6
hsa-miR-203a-3p	SRC	hsa-miR-203a-3p	IL8	hsa-miR-203a-3p	TMEM170A
hsa-miR-203a-3p	DR1	hsa-miR-203a-3p	LIN28B	hsa-miR-203a-3p	GMFB
hsa-miR-203a-3p	TMEM56	hsa-miR-203a-3p	WARS	hsa-miR-203a-3p	RNF26
hsa-miR-203a-3p	SERP1	hsa-miR-203a-3p	PXDN	hsa-miR-203a-3p	BTBD3
hsa-miR-203a-3p	NFIL3	hsa-miR-203a-3p	MAP4	hsa-miR-203a-3p	NR2F2
hsa-miR-203a-3p	ST8SIA3	hsa-miR-203a-3p	CDR1-AS	hsa-miR-203a-3p	UBR1
hsa-miR-203a-3p	CRLF3	hsa-miR-203a-3p	C20orf24	hsa-miR-203a-3p	ZMYND11
hsa-miR-203a-3p	NEDD4L	hsa-miR-203a-5p	BTG2	hsa-miR-203a-3p	GALNT1
hsa-miR-203a-3p	TMCC3	hsa-miR-203a-5p	SOX4	hsa-miR-203a-3p	SALL1
hsa-miR-203a-3p	UPF2	hsa-miR-203a-5p	CALU	hsa-miR-203a-3p	ZC4H2
hsa-miR-203a-3p	HNRNPUL2	hsa-miR-203a-5p	GINS4	hsa-miR-203a-3p	GNAQ
hsa-miR-203a-3p	ZNF451	hsa-miR-203a-5p	SAE1	hsa-miR-203a-3p	UPF2
hsa-miR-203a-3p	NSG1	hsa-miR-203a-5p	NUTF2	hsa-miR-203a-3p	AP000708.1
hsa-miR-203a-3p	GLRB	hsa-miR-203a-5p	VAMP3	hsa-miR-203a-3p	USP8
hsa-miR-203a-3p	KRT26	hsa-miR-203a-5p	KCNJ10	hsa-miR-203a-3p	USP3
hsa-miR-203a-3p	IFIT3	hsa-miR-203a-5p	MTHFD1	hsa-miR-203a-3p	ZNF207
hsa-miR-203a-3p	SEC24A	hsa-miR-203a-5p	CIAPIN1	hsa-miR-203a-3p	TADA2B
hsa-miR-203a-3p	PNPLA4	hsa-miR-203a-5p	ZNF426	hsa-miR-203a-3p	UBP1
hsa-miR-203a-3p	RRAS2	hsa-miR-203a-5p	TSC22D2	hsa-miR-203a-3p	SIX4
hsa-miR-203a-3p	ZNF763	hsa-miR-203a-5p	TBXA2R	hsa-miR-203a-3p	SCN1A
hsa-miR-203a-3p	RBM47	hsa-miR-203a-5p	RGL2	hsa-miR-203a-3p	BMP1
hsa-miR-203a-3p	GPR180	hsa-miR-203a-5p	POLR2D	hsa-miR-203a-3p	C14orf142
hsa-miR-203a-3p	SULT1E1	hsa-miR-203a-5p	FAM60A	hsa-miR-203a-3p	SP140
hsa-miR-203a-3p	DNHD1	hsa-miR-203a-5p	PTBP2	hsa-miR-203a-3p	CXorf23
hsa-miR-203a-3p	NSD2	hsa-miR-203a-5p	PFN1	hsa-miR-203a-3p	FAM63B
hsa-miR-203a-3p	BANF1	hsa-miR-203a-5p	CD38	hsa-miR-203a-3p	SRA1
hsa-miR-203a-3p	TADA2B	hsa-miR-203a-5p	COX20	hsa-miR-203a-3p	SPARC
hsa-miR-203a-3p	PTPN9	hsa-miR-203a-5p	DOCK4	hsa-miR-203a-3p	CDV3
hsa-miR-203a-3p	TRDN	hsa-miR-203a-5p	ZNF256	hsa-miR-203a-3p	C5orf42
hsa-miR-203a-3p	SLC16A12	hsa-miR-203a-5p	YWHAE	hsa-miR-203a-3p	KIAA1009
hsa-miR-203a-3p	EEF1E1	hsa-miR-203a-5p	RNF149	hsa-miR-203a-3p	SNAI2
hsa-miR-203a-3p	SLC7A14	hsa-miR-203a-5p	ISG20L2	hsa-miR-203a-3p	ZNF70
hsa-miR-203a-3p	CCR1	hsa-miR-203a-5p	GOLIM4	hsa-miR-203a-3p	MBNL2
hsa-miR-203a-3p	WFDC5	hsa-miR-203a-5p	SHMT1	hsa-miR-203a-3p	PLD1
hsa-miR-203a-3p	XRN2	hsa-miR-203a-5p	ERO1L	hsa-miR-203a-3p	C11orf30
hsa-miR-203a-3p	PDHA1	hsa-miR-203a-5p	BRAP	hsa-miR-203a-3p	RAB27B
hsa-miR-203a-3p	HCCS	hsa-miR-203a-5p	TBC1D13	hsa-miR-203a-3p	TMEM57
hsa-miR-203a-3p	SLC12A2	hsa-miR-203a-5p	EXOC8	hsa-miR-203a-3p	TRMT1L
hsa-miR-203a-3p	DRD1	hsa-miR-203a-5p	TRIM21	hsa-miR-203a-3p	GPR75
hsa-miR-203a-3p	HTR2A	hsa-miR-203a-5p	DMRT2	hsa-miR-203a-3p	MCTP1
hsa-miR-203a-3p	FOXK1	hsa-miR-203a-5p	Prkx	hsa-miR-203a-3p	IL1RAPL1
hsa-miR-203a-3p	OXGR1	hsa-miR-203a-5p	SSX2	hsa-miR-203a-3p	MARVELD2
hsa-miR-203a-3p	MAPK8	hsa-miR-203a-5p	SSX2B	hsa-miR-203a-3p	TPH1
hsa-miR-203a-3p	SGTB	hsa-miR-203a-5p	WIPF2	hsa-miR-203a-3p	GUCY1A2
hsa-miR-203a-3p	ITPR2	hsa-miR-203a-5p	PRKX	hsa-miR-203a-3p	AP1G1
hsa-miR-203a-3p	PHF21B	hsa-miR-203a-5p	POU2F1	hsa-miR-203a-3p	RNASEH2B
hsa-miR-203a-3p	SLC25A46	hsa-miR-203a-5p	BCL7A	hsa-miR-203a-3p	OPA1
hsa-miR-203a-3p	SELENOT	hsa-miR-203a-5p	ZNF28	hsa-miR-203a-3p	DHTKD1
hsa-miR-203a-3p	ARFGEF3	hsa-miR-203a-5p	PDGFA	hsa-miR-203a-3p	NFYA
hsa-miR-203a-3p	LSM14A	hsa-miR-203a-5p	MYO10	hsa-miR-203a-3p	OR1L8
hsa-miR-203a-3p	ADK	hsa-miR-203a-5p	SLC7A6OS	hsa-miR-203a-3p	SPIRE1
hsa-miR-203a-3p	ZCCHC10	hsa-miR-203a-5p	TNFRSF12A	hsa-miR-203a-3p	GHR
hsa-miR-203a-3p	EPHA5	hsa-miR-203a-5p	BROX	hsa-miR-203a-3p	GAD2
hsa-miR-203a-3p	RASAL2	hsa-miR-203a-5p	ESR2	hsa-miR-203a-3p	GPC4
hsa-miR-203a-3p	GOLGA8A	hsa-miR-203a-5p	FKBP15	hsa-miR-203a-3p	IRS2
hsa-miR-203a-3p	FER	hsa-miR-203a-5p	NWD1	hsa-miR-203a-3p	KRT35
hsa-miR-203a-3p	CREM	hsa-miR-203a-5p	CREB5	hsa-miR-203a-3p	PTPRN
hsa-miR-203a-3p	TKTL1	hsa-miR-203a-5p	FAM210A	hsa-miR-203a-3p	ZNF292
hsa-miR-203a-3p	PPP1R12A	hsa-miR-203a-5p	VHLL	hsa-miR-203a-3p	MTERFD3
hsa-miR-203a-3p	GFM2	hsa-miR-203a-5p	ERO1A	hsa-miR-203a-3p	PTBP3
hsa-miR-203a-3p	RERG	hsa-miR-203b-3p	SKI	hsa-miR-203a-3p	PDE4D
hsa-miR-203a-3p	ACO2	hsa-miR-203b-3p	LDLR	hsa-miR-203a-3p	TAF3
hsa-miR-203a-3p	TMEM100	hsa-miR-203b-3p	SOCS5	hsa-miR-203a-3p	SFRP1
hsa-miR-203a-3p	FAM204A	hsa-miR-203b-3p	SESN2	hsa-miR-203a-3p	VSNL1
hsa-miR-203a-3p	ADGRG2	hsa-miR-203b-3p	SHOC2	hsa-miR-203a-3p	DYNLL2
hsa-miR-203a-3p	GABRA4	hsa-miR-203b-3p	TAF8	hsa-miR-203a-3p	PRICKLE2
hsa-miR-203a-3p	PDPN	hsa-miR-203b-3p	NUDT3	hsa-miR-203a-3p	TESK2
hsa-miR-203a-3p	LNX2	hsa-miR-203b-3p	SERPINA4	hsa-miR-203a-3p	NXPH1
hsa-miR-203a-3p	MAP3K2	hsa-miR-203b-3p	KIAA1211	hsa-miR-203a-3p	ATL2
hsa-miR-203a-3p	PDGFD	hsa-miR-203b-3p	AGAP9	hsa-miR-203a-3p	FUT11
hsa-miR-203a-3p	DNAJB14	hsa-miR-203b-3p	TGFA	hsa-miR-203a-3p	ISCA2
hsa-miR-203a-3p	ZNF14	hsa-miR-203b-3p	SEC14L3	hsa-miR-203a-3p	NCALD
hsa-miR-203a-3p	IFNA1	hsa-miR-203b-3p	PNKD	hsa-miR-203a-3p	DPM1
hsa-miR-203a-3p	JMY	hsa-miR-203b-3p	TBC1D8B	hsa-miR-203a-3p	RBM47
hsa-miR-203a-3p	WIPF1	hsa-miR-203b-3p	TMEM215	hsa-miR-203a-3p	RPP14
hsa-miR-203a-3p	ROBO1	hsa-miR-203b-3p	SLC36A4	hsa-miR-203a-3p	KMT2C
hsa-miR-203a-3p	HOOK1	hsa-miR-203b-3p	CISD2	hsa-miR-203a-3p	TNFSF15
hsa-miR-203a-3p	CBLL1	hsa-miR-203b-3p	MRPS5	hsa-miR-203a-3p	RECQL
hsa-miR-203a-3p	YAF2	hsa-miR-203b-3p	MRPL3	hsa-miR-203a-3p	RANBP3
hsa-miR-203a-3p	SHISA9	hsa-miR-203b-3p	AGPS	hsa-miR-203a-3p	RUNX1T1
hsa-miR-203a-3p	CSGALNACT1	hsa-miR-203b-3p	ZRANB2	hsa-miR-203a-3p	MSI2
hsa-miR-203a-3p	CCDC186	hsa-miR-203b-3p	TCN2	hsa-miR-203a-3p	ING1
hsa-miR-203a-3p	KHDRBS1	hsa-miR-203b-3p	SEMA4G	hsa-miR-203a-3p	BCAT1
hsa-miR-203a-3p	C3orf79	hsa-miR-203b-3p	CLCN6	hsa-miR-203a-3p	SLC39A9
hsa-miR-203a-3p	FGD4	hsa-miR-203b-3p	TOX4	hsa-miR-203a-3p	RBM24
hsa-miR-203a-3p	ZNF426	hsa-miR-203b-3p	CACNA2D4	hsa-miR-203a-3p	CD109
hsa-miR-203a-3p	DAB2	hsa-miR-203b-3p	RNF152	hsa-miR-203a-3p	FRRS1L
hsa-miR-203a-3p	TMEM178B	hsa-miR-203b-3p	PAPOLG	hsa-miR-203a-3p	EP300
hsa-miR-203a-3p	PEX5L	hsa-miR-203b-3p	LAX1	hsa-miR-203a-3p	APC
hsa-miR-203a-3p	RPS6KA6	hsa-miR-203b-3p	TANGO2	hsa-miR-203a-3p	PAPD5
hsa-miR-203a-3p	ANKRD44	hsa-miR-203b-3p	MPLKIP	hsa-miR-203a-3p	TCF12
hsa-miR-203a-3p	PRSS33	hsa-miR-203b-3p	SLC11A2	hsa-miR-203a-3p	ZBTB20
hsa-miR-203a-3p	MMP16	hsa-miR-203b-3p	PTCD3	hsa-miR-203a-3p	AAK1
hsa-miR-203a-3p	GABARAPL1	hsa-miR-203b-3p	YWHAE	hsa-miR-203a-3p	CTDSPL2
hsa-miR-203a-3p	ACKR2	hsa-miR-203b-3p	VPS35	hsa-miR-203a-3p	DR1
hsa-miR-203a-3p	SLC7A11	hsa-miR-203b-3p	TFAM	hsa-miR-203a-3p	NEDD9
hsa-miR-203a-3p	DCN	hsa-miR-203b-3p	SLC36A1	hsa-miR-203a-3p	UHMK1
hsa-miR-203a-3p	SLC5A10	hsa-miR-203b-3p	RBFOX2	hsa-miR-203a-3p	CHD9
hsa-miR-203a-3p	DPPA4	hsa-miR-203b-3p	PTP4A1	hsa-miR-203a-3p	TEFM
hsa-miR-203a-3p	HERC2	hsa-miR-203b-3p	MDM4	hsa-miR-203a-3p	GRIN2B
hsa-miR-203a-3p	SP4	hsa-miR-203b-3p	BZW1	hsa-miR-203a-3p	SLC23A2
hsa-miR-203a-3p	MICU3	hsa-miR-203b-3p	ACBD3	hsa-miR-203a-3p	TRIM71
hsa-miR-203a-3p	NAA50	hsa-miR-203b-3p	CRLF3	hsa-miR-203a-3p	AXIN1
hsa-miR-203a-3p	CLHC1	hsa-miR-203b-3p	RPS15A	hsa-miR-203a-3p	NFIB
hsa-miR-203a-3p	RNF6	hsa-miR-203b-3p	PRDM2	hsa-miR-203a-3p	TIAL1
hsa-miR-203a-3p	GLS	hsa-miR-203b-3p	PHF12	hsa-miR-203a-3p	HBEGF
hsa-miR-203a-3p	CDK14	hsa-miR-203b-3p	MTRNR2L4	hsa-miR-203a-3p	HES1
hsa-miR-203a-3p	FAM180A	hsa-miR-203b-3p	PEX26	hsa-miR-203a-3p	UGCG
hsa-miR-203a-3p	KCNQ3	hsa-miR-203b-3p	CNGB1	hsa-miR-203a-3p	SLC7A14
hsa-miR-203a-3p	SOCS6	hsa-miR-203b-3p	RDH11	hsa-miR-203a-3p	DOCK9
hsa-miR-203a-3p	PLEKHS1	hsa-miR-203b-3p	AQPEP	hsa-miR-203a-3p	MYO5A
hsa-miR-203a-3p	DPY19L3	hsa-miR-203b-3p	C11orf44	hsa-miR-203a-3p	PPAP2B
hsa-miR-203a-3p	BCHE	hsa-miR-203b-3p	TBPL2	hsa-miR-203a-3p	SIM1
hsa-miR-203a-3p	ARHGAP12	hsa-miR-203b-3p	ZNF704	hsa-miR-203a-3p	IRS1
hsa-miR-203a-3p	NDST3	hsa-miR-203b-3p	WNT10A	hsa-miR-203a-3p	RASEF
hsa-miR-203a-3p	TBK1	hsa-miR-203b-3p	KIAA1468	hsa-miR-203a-3p	NETO2
hsa-miR-203a-3p	GOLGA8B	hsa-miR-203b-3p	HNRNPA1	hsa-miR-203a-3p	GXYLT2
hsa-miR-203a-3p	PHEX	hsa-miR-203b-3p	FRS2	hsa-miR-203a-3p	NPR3
hsa-miR-203a-3p	APPL1	hsa-miR-203b-3p	TAF1D	hsa-miR-203a-3p	KHDRBS1
hsa-miR-203a-3p	HOMER1	hsa-miR-203b-3p	NUTF2	hsa-miR-203a-3p	HDX
hsa-miR-203a-3p	CEP162	hsa-miR-203b-3p	PRR14L	hsa-miR-203a-3p	UBN2
hsa-miR-203a-3p	FMR1	hsa-miR-203b-3p	ZNF460	hsa-miR-203a-3p	PDGFD
hsa-miR-203a-3p	AADAC	hsa-miR-203b-3p	PAWR	hsa-miR-203a-3p	IRF4
hsa-miR-203a-3p	ELAC2	hsa-miR-203b-3p	ERI2	hsa-miR-203a-3p	DLX5
hsa-miR-203a-3p	PTCH1	hsa-miR-203b-3p	SURF6	hsa-miR-203a-3p	PTP4A1
hsa-miR-203a-3p	LAMP2	hsa-miR-203b-3p	VASN	hsa-miR-203a-3p	CYFIP2
hsa-miR-203a-3p	ATP5MG	hsa-miR-203b-3p	HLCS	hsa-miR-203a-3p	FAM135B
hsa-miR-203a-3p	PANK2	hsa-miR-203b-3p	HARBI1	hsa-miR-203a-3p	AK4
hsa-miR-203a-3p	DMRT2	hsa-miR-203b-3p	ZNF517	hsa-miR-203a-3p	LASP1
hsa-miR-203a-3p	PROM2	hsa-miR-203b-3p	BBS1	hsa-miR-203a-3p	CAB39
hsa-miR-203a-3p	ARHGAP32	hsa-miR-203b-3p	SLC30A6	hsa-miR-203a-3p	FAM168A
hsa-miR-203a-3p	TNRC6B	hsa-miR-203b-3p	CACNB2	hsa-miR-203a-3p	WDR82
hsa-miR-203a-3p	SETBP1	hsa-miR-203b-3p	PTPLAD2	hsa-miR-203a-3p	PUM2
hsa-miR-203a-3p	SRSF1	hsa-miR-203b-3p	IDE	hsa-miR-203a-3p	TGFB3
hsa-miR-203a-3p	PDSS2	hsa-miR-203b-3p	PIGG	hsa-miR-203a-3p	DCUN1D4
hsa-miR-203a-3p	HNRNPL	hsa-miR-203b-3p	AGO3	hsa-miR-203a-3p	THBS2
hsa-miR-203a-3p	IKZF1	hsa-miR-203b-3p	ZNF724P	hsa-miR-203a-3p	ACVR2A
hsa-miR-203a-3p	SMURF2	hsa-miR-203b-3p	PLSCR1	hsa-miR-203a-3p	BMPR1B
hsa-miR-203a-3p	ADAMTS15	hsa-miR-203b-3p	TRIM72	hsa-miR-203a-3p	DIP2B
hsa-miR-203a-3p	TTN	hsa-miR-203b-3p	OPA3	hsa-miR-203a-3p	PPTC7
hsa-miR-203a-3p	HS6ST3	hsa-miR-203b-3p	TIMM8A	hsa-miR-203a-3p	YTHDF3
hsa-miR-203a-3p	NPAS4	hsa-miR-203b-3p	CYB5D1	hsa-miR-203a-3p	SRSF10
hsa-miR-203a-3p	ZEB1	hsa-miR-203b-3p	IVD	hsa-miR-203a-3p	TLK1
hsa-miR-203a-3p	CTDSPL2	hsa-miR-203b-3p	STAT1	hsa-miR-203a-3p	GPRC5B
hsa-miR-203a-3p	SEL1L3	hsa-miR-203b-3p	HES2	hsa-miR-203a-3p	SHISA2
hsa-miR-203a-3p	CAMTA1	hsa-miR-203b-3p	ADK	hsa-miR-203a-3p	CERS6
hsa-miR-203a-3p	ADGRG6	hsa-miR-203b-3p	FLVCR1	hsa-miR-203a-3p	TRIM33
hsa-miR-203a-3p	RBM44	hsa-miR-203b-3p	NCR3LG1	hsa-miR-203a-3p	SP4
hsa-miR-203a-3p	NCL	hsa-miR-203b-3p	C2orf68	hsa-miR-203a-3p	DNAJB14
hsa-miR-203a-3p	HCAR3	hsa-miR-203b-3p	TERF2	hsa-miR-203a-3p	ACO2
hsa-miR-203a-3p	C9orf152	hsa-miR-203b-3p	RTN2	hsa-miR-203a-3p	NR1D2
hsa-miR-203a-3p	C5orf49	hsa-miR-203b-3p	WHSC1L1	hsa-miR-203a-3p	FAM196B
hsa-miR-203a-3p	FDXACB1	hsa-miR-203b-3p	CREG2	hsa-miR-203a-3p	ATP11A
hsa-miR-203a-3p	STAU2	hsa-miR-203b-3p	CARHSP1	hsa-miR-203a-3p	ZBED3
hsa-miR-203a-3p	TADA1	hsa-miR-203b-3p	LACTB	hsa-miR-203a-3p	SLC39A10
hsa-miR-203a-3p	TRPS1	hsa-miR-203b-3p	HUS1	hsa-miR-203a-3p	PSPC1
hsa-miR-203a-3p	ABHD18	hsa-miR-203b-3p	ZNF101	hsa-miR-203a-3p	DCUN1D1
hsa-miR-203a-3p	AFAP1L2	hsa-miR-203b-3p	GAN	hsa-miR-203a-3p	TRPS1
hsa-miR-203a-3p	NFYA	hsa-miR-203b-3p	RPP14	hsa-miR-203a-3p	LRRC40
hsa-miR-203a-3p	SUSD6	hsa-miR-203b-3p	RBBP4	hsa-miR-203a-3p	EPC2
hsa-miR-203a-3p	PRKAA2	hsa-miR-203b-3p	EMP2	hsa-miR-203a-3p	E2F7
hsa-miR-203a-3p	PGAP1	hsa-miR-203b-3p	UGGT1	hsa-miR-203a-3p	DENND4C
hsa-miR-203a-3p	NF1	hsa-miR-203b-3p	C22orf29	hsa-miR-203a-3p	PANK3
hsa-miR-203a-3p	KIFAP3	hsa-miR-203b-3p	FXN	hsa-miR-203a-3p	KCNQ3
hsa-miR-203a-3p	AP1G1	hsa-miR-203b-3p	KCNN3	hsa-miR-203a-3p	FIGN
hsa-miR-203a-3p	KCNJ13	hsa-miR-203b-3p	BLOC1S3	hsa-miR-203a-3p	SPAG9
hsa-miR-203a-3p	UFD1	hsa-miR-203b-3p	TIRAP	hsa-miR-203a-3p	ZDHHC20
hsa-miR-203a-3p	HS6ST2	hsa-miR-203b-3p	NUBPL	hsa-miR-203a-3p	TNRC6B
hsa-miR-203a-3p	RBBP5	hsa-miR-203b-3p	TMOD2	hsa-miR-203a-3p	STRN
hsa-miR-203a-3p	ZMYM2	hsa-miR-203b-3p	CRKL	hsa-miR-203a-3p	MLK4
hsa-miR-203a-3p	ATF6	hsa-miR-203b-3p	TIMM50	hsa-miR-203a-3p	RPS6KA3
hsa-miR-203a-3p	ADAM23	hsa-miR-203b-3p	SEC24D	hsa-miR-203a-3p	RASAL2
hsa-miR-203a-3p	FBXO45	hsa-miR-203b-3p	SNX2	hsa-miR-203a-3p	ABL2
hsa-miR-203a-3p	HCAR2	hsa-miR-203b-3p	GABPB1	hsa-miR-203a-3p	RPL37
hsa-miR-203a-3p	EIF5AL1	hsa-miR-203b-3p	ZNF708	hsa-miR-203a-3p	TPT1
hsa-miR-203a-3p	HSD17B12	hsa-miR-203b-3p	C15orf40	hsa-miR-203a-3p	CDC42EP3
hsa-miR-203a-3p	MAPRE1	hsa-miR-203b-3p	HSPA4L	hsa-miR-203a-3p	THSD7A
hsa-miR-203a-3p	CACNA1E	hsa-miR-203b-3p	PDLIM3	hsa-miR-203a-3p	CHIC1
hsa-miR-203a-3p	FCGR1B	hsa-miR-203b-3p	EIF2A	hsa-miR-203a-3p	CSRNP2
hsa-miR-203a-3p	SPEN	hsa-miR-203b-3p	ATCAY	hsa-miR-203a-3p	NKRF
hsa-miR-203a-3p	FLRT2	hsa-miR-203b-3p	FBLIM1	hsa-miR-203a-3p	RAVER2
hsa-miR-203a-3p	ATP5MC3	hsa-miR-203b-3p	ANKRD36	hsa-miR-203a-3p	RIMS1
hsa-miR-203a-3p	TLL2	hsa-miR-203b-3p	ZNF347	hsa-miR-203a-3p	PPP1CB
hsa-miR-203a-3p	DUSP12	hsa-miR-203b-3p	TRIP11	hsa-miR-203a-3p	EPB41
hsa-miR-203a-3p	SHISA3	hsa-miR-203b-3p	PDE6A	hsa-miR-203a-3p	DLG5
hsa-miR-203a-3p	DCX	hsa-miR-203b-3p	RUNDC1	hsa-miR-203a-3p	C15orf38-AP3S2
hsa-miR-203a-3p	KYNU	hsa-miR-203b-3p	KIAA0391	hsa-miR-203a-3p	BTBD7
hsa-miR-203a-3p	CFAP43	hsa-miR-203b-3p	PRICKLE1	hsa-miR-203a-3p	ATAD2
hsa-miR-203a-3p	AGK	hsa-miR-203b-3p	ZNF383	hsa-miR-203a-3p	HECTD1
hsa-miR-203a-3p	SEMA6A	hsa-miR-203b-3p	SLC19A3	hsa-miR-203a-3p	BBX
hsa-miR-203a-3p	GRPR	hsa-miR-203b-3p	ATP5S	hsa-miR-203a-3p	PLCXD3
hsa-miR-203a-3p	GPR155	hsa-miR-203b-3p	HERPUD1	hsa-miR-203a-3p	MIA3
hsa-miR-203a-3p	MTX3	hsa-miR-203b-3p	CACNG8	hsa-miR-203a-3p	SOX6
hsa-miR-203a-3p	GPRC5B	hsa-miR-203b-3p	FNIP1	hsa-miR-203a-3p	FAM3C
hsa-miR-203a-3p	UNC80	hsa-miR-203b-3p	RBM23	hsa-miR-203a-3p	TMEM251
hsa-miR-203a-3p	CEP120	hsa-miR-203b-3p	CRCP	hsa-miR-203a-3p	JARID2
hsa-miR-203a-3p	FAM135B	hsa-miR-203b-3p	CXorf36	hsa-miR-203a-3p	PLEKHG3
hsa-miR-203a-3p	DNM3	hsa-miR-203b-3p	DNAJC10	hsa-miR-203a-3p	ZNF891
hsa-miR-203a-3p	MAATS1	hsa-miR-203b-3p	CORO7	hsa-miR-203a-3p	MICAL2
hsa-miR-203a-3p	KAT6B	hsa-miR-203b-3p	KLHL7	hsa-miR-203a-3p	SYNCRIP
hsa-miR-203a-3p	LRRFIP1	hsa-miR-203b-3p	KBTBD6	hsa-miR-203a-3p	ST13
hsa-miR-203a-3p	UMAD1	hsa-miR-203b-3p	GAPVD1	hsa-miR-203a-3p	C12orf4
hsa-miR-203a-3p	CBX3	hsa-miR-203b-3p	FKBP14	hsa-miR-203a-3p	PDAP1
hsa-miR-203a-3p	SLC2A13	hsa-miR-203b-3p	CACUL1	hsa-miR-203a-3p	NAA15
hsa-miR-203a-3p	SH3BGR	hsa-miR-203b-3p	STAC2	hsa-miR-203a-3p	AP5M1
hsa-miR-203a-3p	MATR3	hsa-miR-203b-3p	TM4SF19	hsa-miR-203a-3p	NOVA1
hsa-miR-203a-3p	DICER1	hsa-miR-203b-3p	CORO1C	hsa-miR-203a-3p	SGMS1
hsa-miR-203a-3p	ZNF648	hsa-miR-203b-3p	TOPAZ1	hsa-miR-203a-3p	DDX52
hsa-miR-203a-3p	NIT1	hsa-miR-203b-3p	POU5F1	hsa-miR-203a-3p	CFL2
hsa-miR-203a-3p	ADPGK	hsa-miR-203b-3p	SLC25A22	hsa-miR-203a-3p	LARP1B
hsa-miR-203a-3p	ERICH3	hsa-miR-203b-3p	DDHD1	hsa-miR-203a-3p	MACROD2
hsa-miR-203a-3p	C20orf78	hsa-miR-203b-3p	AGPAT6	hsa-miR-203a-3p	CBX5
hsa-miR-203a-3p	CALML4	hsa-miR-203b-3p	NFATC2IP	hsa-miR-203a-3p	SEL1L
hsa-miR-203a-3p	SH3TC2	hsa-miR-203b-3p	BFAR	hsa-miR-203a-3p	COL17A1
hsa-miR-203a-3p	YTHDF2	hsa-miR-203b-3p	C11orf98	hsa-miR-203a-3p	ANKRD13C
hsa-miR-203a-3p	NEK2	hsa-miR-203b-3p	HACD4	hsa-miR-203a-3p	KPNA1
hsa-miR-203a-3p	DACH2	hsa-miR-203b-3p	NOL4L	hsa-miR-203a-3p	CAND1
hsa-miR-203a-3p	WRB-SH3BGR	hsa-miR-203b-3p	LVRN	hsa-miR-203a-3p	SNTB2
hsa-miR-203a-3p	ZCCHC14	hsa-miR-203b-5p	SLC25A44	hsa-miR-203a-3p	WNT2B
hsa-miR-203a-3p	LDLRAD4	hsa-miR-203b-5p	SEPT2	hsa-miR-203a-3p	ROBO1
hsa-miR-203a-3p	FECH	hsa-miR-203b-5p	BCL2L11	hsa-miR-203a-3p	RER1
hsa-miR-203a-3p	PSME4	hsa-miR-203b-5p	TIPARP	hsa-miR-203a-3p	VCAN
hsa-miR-203a-3p	SFI1	hsa-miR-203b-5p	CAPN1	hsa-miR-203a-3p	XKR7
hsa-miR-203a-3p	MFSD4B	hsa-miR-203b-5p	HIST2H4A	hsa-miR-203a-3p	DGKB
hsa-miR-203a-3p	LCOR	hsa-miR-203b-5p	CEBPD	hsa-miR-203a-3p	MEIS1
hsa-miR-203a-3p	GBX2	hsa-miR-203b-5p	HIST2H4B	hsa-miR-203a-3p	CAMSAP2
hsa-miR-203a-3p	DBT	hsa-miR-203b-5p	RPUSD2	hsa-miR-203a-3p	LPIN1
hsa-miR-203a-3p	CBX8	hsa-miR-203b-5p	SPTY2D1	hsa-miR-203a-3p	RAP1A
hsa-miR-203a-3p	ZMAT3	hsa-miR-203b-5p	SH3TC2	hsa-miR-203a-3p	IVD
hsa-miR-203a-3p	MYC	hsa-miR-203b-5p	RAB30	hsa-miR-203a-3p	FBXO30
hsa-miR-203a-3p	GPATCH2L	hsa-miR-203b-5p	EFHD2	hsa-miR-203a-3p	ANKRD52
hsa-miR-203a-3p	RGS21	hsa-miR-203b-5p	AIDA	hsa-miR-203a-3p	USP9Y
hsa-miR-203a-3p	ZFHX4	hsa-miR-203b-5p	LYRM2	hsa-miR-203a-3p	MPZ
hsa-miR-203a-3p	ZBTB24	hsa-miR-203b-5p	ZC3H11A	hsa-miR-203a-3p	HADHB
hsa-miR-203a-3p	CDK13	hsa-miR-203b-5p	NLGN4X	hsa-miR-203a-3p	ROR1
hsa-miR-203a-3p	USP49	hsa-miR-203b-5p	NDUFA12	hsa-miR-203a-3p	PRKAA2
hsa-miR-203a-3p	ATP10D	hsa-miR-203b-5p	TMED4	hsa-miR-203a-3p	WDR1
hsa-miR-203a-3p	FCF1	hsa-miR-203b-5p	RNF149	hsa-miR-203a-3p	MAP3K1
hsa-miR-203a-3p	ZC3H12B	hsa-miR-203b-5p	PLEKHA8	hsa-miR-203a-3p	TBC1D9B
hsa-miR-203a-3p	FBXL17	hsa-miR-203b-5p	MED13	hsa-miR-203a-3p	PIK3CA
hsa-miR-203a-3p	APOOL	hsa-miR-203b-5p	CNKSR2	hsa-miR-203a-3p	NFIL3
hsa-miR-203a-3p	CBL	hsa-miR-203b-5p	VEZF1	hsa-miR-203a-3p	XRN2
hsa-miR-203a-3p	JPH1	hsa-miR-203b-5p	TSPAN12	hsa-miR-203a-3p	TYRP1
hsa-miR-203a-3p	DPY19L4	hsa-miR-203b-5p	ZCCHC2	hsa-miR-203a-3p	MRVI1
hsa-miR-203a-3p	QKI	hsa-miR-203b-5p	YOD1	hsa-miR-203a-3p	GALNT15
hsa-miR-203a-3p	ZNF507	hsa-miR-203b-5p	TM7SF3	hsa-miR-203a-3p	CCDC178
hsa-miR-203a-3p	TRAPPC13	hsa-miR-203b-5p	PPIE	hsa-miR-203a-3p	PCDH17
hsa-miR-203a-3p	IFNA4	hsa-miR-203b-5p	ELK1	hsa-miR-203a-3p	CLUH
hsa-miR-203a-3p	CBLB	hsa-miR-203b-5p	DST	hsa-miR-203a-3p	CDH6
hsa-miR-203a-3p	PCLO	hsa-miR-203b-5p	KIF6	hsa-miR-203a-3p	ETS2
hsa-miR-203a-3p	COPS4	hsa-miR-203b-5p	ZDHHC21	hsa-miR-203a-3p	LTBP1
hsa-miR-203a-3p	TSC22D1			hsa-miR-203a-3p	MCOLN2
hsa-miR-203a-3p	HADHB			hsa-miR-203a-3p	TSPAN6
hsa-miR-203a-3p	WASL			hsa-miR-203a-3p	BCL11B
hsa-miR-203a-3p	PTPMT1			hsa-miR-203a-3p	EPB41L1
hsa-miR-203a-3p	RAB3B			hsa-miR-203a-3p	AL626787.1
hsa-miR-203a-3p	RNF38			hsa-miR-203a-3p	FUBP3
hsa-miR-203a-3p	B9D1			hsa-miR-203a-3p	AVL9
hsa-miR-203a-3p	CUL1			hsa-miR-203a-3p	DST
hsa-miR-203a-3p	HYDIN			hsa-miR-203a-3p	ZNF597
hsa-miR-203a-3p	RAB23			hsa-miR-203a-3p	CD302
hsa-miR-203a-3p	CASP1			hsa-miR-203a-3p	COL4A4
hsa-miR-203a-3p	ABLIM3			hsa-miR-203a-3p	KCTD16
hsa-miR-203a-3p	CLEC7A			hsa-miR-203a-3p	SCN3B
hsa-miR-203a-3p	PXDN			hsa-miR-203a-3p	IGFBP5
hsa-miR-203a-3p	TESK1			hsa-miR-203a-3p	PLXNA4
hsa-miR-203a-3p	FAM78B			hsa-miR-203a-3p	STK17B
hsa-miR-203a-3p	DYNC1I1			hsa-miR-203a-3p	BPTF
hsa-miR-203a-3p	C4orf33			hsa-miR-203a-3p	REV3L
hsa-miR-203a-3p	BCL2L11			hsa-miR-203a-3p	NOTCH2
hsa-miR-203a-3p	PREX1			hsa-miR-203a-3p	OSBPL8
hsa-miR-203a-3p	WDR36			hsa-miR-203a-3p	CREB3
hsa-miR-203a-3p	GPC6			hsa-miR-203a-3p	LANCL3
hsa-miR-203a-3p	CHERP			hsa-miR-203a-3p	TENM1
hsa-miR-203a-3p	MLIP			hsa-miR-203a-3p	ST8SIA5
hsa-miR-203a-3p	SLC25A23			hsa-miR-203a-3p	TRPV3
hsa-miR-203a-3p	PRPF19			hsa-miR-203a-3p	AFF3
hsa-miR-203a-3p	ATP2B1			hsa-miR-203a-3p	ADAMTS17
hsa-miR-203a-3p	SMAD9			hsa-miR-203a-3p	PRKCI
hsa-miR-203a-3p	TMPO			hsa-miR-203a-3p	FAM155A
hsa-miR-203a-3p	ZNF793			hsa-miR-203a-3p	EIF4E
hsa-miR-203a-3p	DARS			hsa-miR-203a-3p	SLC30A7
hsa-miR-203a-3p	DSC3			hsa-miR-203a-3p	PXDN
hsa-miR-203a-3p	PLCXD3			hsa-miR-203a-3p	MYEF2
hsa-miR-203a-3p	FAT1			hsa-miR-203a-3p	TAF5
hsa-miR-203a-3p	TMEM116			hsa-miR-203a-3p	SLC8A1
hsa-miR-203a-3p	DNM1L			hsa-miR-203a-3p	DENND6A
hsa-miR-203a-3p	IVNS1ABP			hsa-miR-203a-3p	RFX7
hsa-miR-203a-3p	KCNIP4			hsa-miR-203a-3p	VAPA
hsa-miR-203a-3p	FOSL2			hsa-miR-203a-3p	ELK4
hsa-miR-203a-3p	GALNT10			hsa-miR-203a-3p	JOSD1
hsa-miR-203a-3p	CD164			hsa-miR-203a-3p	ELL2
hsa-miR-203a-3p	PABPC4L			hsa-miR-203a-3p	MMP24
hsa-miR-203a-3p	ICMT			hsa-miR-203a-3p	SLC25A33
hsa-miR-203a-3p	CDYL2			hsa-miR-203a-3p	LMNB2
hsa-miR-203a-3p	KRT20			hsa-miR-203a-3p	BCL7A
hsa-miR-203a-3p	SLC38A2			hsa-miR-203a-3p	OTUD7A
hsa-miR-203a-3p	CTCF			hsa-miR-203a-3p	MSANTD4
hsa-miR-203a-3p	GNE			hsa-miR-203a-3p	FNIP1
hsa-miR-203a-3p	EXOC2			hsa-miR-203a-3p	FMNL2
hsa-miR-203a-3p	SNX13			hsa-miR-203a-3p	TFCP2L1
hsa-miR-203a-3p	MYO5C			hsa-miR-203a-3p	PHLDA3
hsa-miR-203a-3p	AFDN			hsa-miR-203a-3p	RAPGEF1
hsa-miR-203a-3p	BCLAF3			hsa-miR-203a-3p	EBF2
hsa-miR-203a-3p	STRN			hsa-miR-203a-3p	ZMIZ1
hsa-miR-203a-3p	CA12			hsa-miR-203a-3p	FOXK2
hsa-miR-203a-3p	SORCS1			hsa-miR-203a-3p	FOSL2
hsa-miR-203a-3p	RAP1A			hsa-miR-203a-3p	PPP6R3
hsa-miR-203a-3p	LONRF2			hsa-miR-203a-3p	NR4A3
hsa-miR-203a-3p	ADAM2			hsa-miR-203a-3p	PLAA
hsa-miR-203a-3p	TDRD6			hsa-miR-203a-3p	FOXK1
hsa-miR-203a-3p	BPIFB2			hsa-miR-203a-3p	ARMC10
hsa-miR-203a-3p	VCAN			hsa-miR-203a-3p	KCNK10
hsa-miR-203a-3p	COL14A1			hsa-miR-203a-3p	NECAB1
hsa-miR-203a-3p	PXN			hsa-miR-203a-3p	FAM13B
hsa-miR-203a-3p	TRIM33			hsa-miR-203a-3p	ETF1
hsa-miR-203a-3p	TRIM36			hsa-miR-203a-3p	RLIM
hsa-miR-203a-3p	YME1L1			hsa-miR-203a-3p	ARID2
hsa-miR-203a-3p	ELK4			hsa-miR-203a-3p	IER5L
hsa-miR-203a-3p	DENND2D			hsa-miR-203a-3p	SRC
hsa-miR-203a-3p	ZFYVE21			hsa-miR-203a-3p	SEMA4G
hsa-miR-203a-3p	DKK2			hsa-miR-203a-3p	KIAA1199
hsa-miR-203a-3p	RIF1			hsa-miR-203a-3p	SREK1
hsa-miR-203a-3p	TRIM71			hsa-miR-203a-3p	TP53RK
hsa-miR-203a-3p	TMPRSS15			hsa-miR-203a-3p	NUFIP2
hsa-miR-203a-3p	SEPT3			hsa-miR-203a-3p	ZIC1
hsa-miR-203a-3p	ERLIN2			hsa-miR-203a-3p	GUF1
hsa-miR-203a-3p	IL1A			hsa-miR-203a-3p	FAM114A1
hsa-miR-203a-3p	SYT13			hsa-miR-203a-3p	DGCR2
hsa-miR-203a-3p	TIAL1			hsa-miR-203a-3p	RBMS1
hsa-miR-203a-3p	KCNA1			hsa-miR-203a-3p	NEMF
hsa-miR-203a-3p	DGKI			hsa-miR-203a-3p	ZEB1
hsa-miR-203a-3p	SGK3			hsa-miR-203a-3p	TNPO1
hsa-miR-203a-3p	THAP12			hsa-miR-203a-3p	SNIP1
hsa-miR-203a-3p	ADGRL3			hsa-miR-203a-3p	SNX24
hsa-miR-203a-3p	CHD2			hsa-miR-203a-3p	PTBP2
hsa-miR-203a-3p	GABBR2			hsa-miR-203a-3p	ZFP62
hsa-miR-203a-3p	TMEM47			hsa-miR-203a-3p	PRPF19
hsa-miR-203a-3p	PITPNB			hsa-miR-203a-3p	ATP8A2
hsa-miR-203a-3p	TCF24			hsa-miR-203a-3p	KIAA0247
hsa-miR-203a-3p	EBF3			hsa-miR-203a-3p	MYLK
hsa-miR-203a-3p	TUSC2			hsa-miR-203a-3p	ZNF608
hsa-miR-203a-3p	PDLIM3			hsa-miR-203a-3p	ROBO2
hsa-miR-203a-3p	APBB2			hsa-miR-203a-3p	ZBTB46
hsa-miR-203a-3p	NGDN			hsa-miR-203a-3p	AMPD3
hsa-miR-203a-3p	C11orf68			hsa-miR-203a-3p	PLXDC2
hsa-miR-203a-3p	BACH2			hsa-miR-203a-3p	BAZ2B
hsa-miR-203a-3p	ZNF275			hsa-miR-203a-3p	MAN1A2
hsa-miR-203a-3p	CCNJ			hsa-miR-203a-3p	SLAIN2
hsa-miR-203a-3p	TASOR			hsa-miR-203a-3p	FYN
hsa-miR-203a-3p	WTAP			hsa-miR-203a-3p	FAT1
hsa-miR-203a-3p	RPGR			hsa-miR-203a-3p	TSR1
hsa-miR-203a-3p	UBN2			hsa-miR-203a-3p	CCDC171
hsa-miR-203a-3p	NAP1L5			hsa-miR-203a-3p	DDHD1
hsa-miR-203a-3p	FSD1L			hsa-miR-203a-3p	ACO1
hsa-miR-203a-3p	MYO5B			hsa-miR-203a-3p	ZNF532
hsa-miR-203a-3p	PPA2			hsa-miR-203a-3p	ARNTL
hsa-miR-203a-3p	TMEM236			hsa-miR-203a-3p	NRK
hsa-miR-203a-3p	RBM20			hsa-miR-203a-3p	SEMA3G
hsa-miR-203a-3p	SLC24A1			hsa-miR-203a-3p	PHF12
hsa-miR-203a-3p	NUBPL			hsa-miR-203a-3p	NCOA2
hsa-miR-203a-3p	UFL1			hsa-miR-203a-3p	RIMS4
hsa-miR-203a-3p	TCF12			hsa-miR-203a-3p	RTN2
hsa-miR-203a-3p	AMFR			hsa-miR-203a-3p	CTD-2228K2.5
hsa-miR-203a-3p	CAMK4			hsa-miR-203a-3p	WIZ
hsa-miR-203a-3p	SPIRE1			hsa-miR-203a-3p	STAG2
hsa-miR-203a-3p	CCR5			hsa-miR-203a-3p	CHRDL1
hsa-miR-203a-3p	CTNNA3			hsa-miR-203a-3p	NAPEPLD
hsa-miR-203a-3p	C18orf65			hsa-miR-203a-3p	ASPN
hsa-miR-203a-3p	PARP11			hsa-miR-203a-3p	LRRC28
hsa-miR-203a-3p	NBEA			hsa-miR-203a-3p	FAM117B
hsa-miR-203a-3p	IGF2R			hsa-miR-203a-3p	KIAA1211
hsa-miR-203a-3p	ZFC3H1			hsa-miR-203a-3p	NUAK1
hsa-miR-203a-3p	DMRTA1			hsa-miR-203a-3p	BRD4
hsa-miR-203a-3p	CNOT8			hsa-miR-203a-3p	CDYL2
hsa-miR-203a-3p	MAST4			hsa-miR-203a-3p	FKBP5
hsa-miR-203a-3p	KIAA1143			hsa-miR-203a-3p	TARDBP
hsa-miR-203a-3p	ANXA4			hsa-miR-203a-3p	ETS1
hsa-miR-203a-3p	MTR			hsa-miR-203a-3p	PROSER1
hsa-miR-203a-3p	SNAP91			hsa-miR-203a-3p	SLC9A7
hsa-miR-203a-3p	ZMYM1			hsa-miR-203a-3p	DNAJB4
hsa-miR-203a-3p	USP10			hsa-miR-203a-3p	GABARAPL1
hsa-miR-203a-3p	KLHL14			hsa-miR-203a-3p	TPD52
hsa-miR-203a-3p	KCTD9			hsa-miR-203a-3p	ZEB2
hsa-miR-203a-3p	RFX6			hsa-miR-203a-3p	C1orf172
hsa-miR-203a-3p	ZNF326			hsa-miR-203a-3p	PPARGC1B
hsa-miR-203a-3p	LRRCC1			hsa-miR-203a-3p	MED13L
hsa-miR-203a-3p	TRAF3IP3			hsa-miR-203a-3p	GPR180
hsa-miR-203a-3p	PARPBP			hsa-miR-203a-3p	EVI2B
hsa-miR-203a-3p	INSYN2			hsa-miR-203a-3p	KCMF1
hsa-miR-203a-3p	LRRC27			hsa-miR-203a-3p	ARHGEF39
hsa-miR-203a-3p	IMPA1			hsa-miR-203a-3p	ATP8B2
hsa-miR-203a-3p	CPNE8			hsa-miR-203a-3p	CHORDC1
hsa-miR-203a-3p	RBM27			hsa-miR-203a-3p	ATG14
hsa-miR-203a-3p	MAP3K7CL			hsa-miR-203a-3p	FAM84A
hsa-miR-203a-3p	PITX2			hsa-miR-203a-3p	DDX6
hsa-miR-203a-3p	NOVA1			hsa-miR-203a-3p	CSNK1A1
hsa-miR-203a-3p	CERKL			hsa-miR-203a-3p	PRKCA
hsa-miR-203a-3p	SLC1A3			hsa-miR-203a-3p	S100PBP
hsa-miR-203a-3p	SCN1A			hsa-miR-203a-3p	VTI1A
hsa-miR-203a-3p	MC2R			hsa-miR-203a-3p	ZNF423
hsa-miR-203a-3p	TMEM182			hsa-miR-203a-3p	KAT6A
hsa-miR-203a-3p	NFIB			hsa-miR-203a-3p	GATC
hsa-miR-203a-3p	PPM1E			hsa-miR-203a-3p	CD84
hsa-miR-203a-3p	ACBD3			hsa-miR-203a-3p	AGAP1
hsa-miR-203a-3p	STX16			hsa-miR-203a-3p	STEAP4
hsa-miR-203a-3p	SLC4A5			hsa-miR-203a-3p	GAN
hsa-miR-203a-3p	CSH1			hsa-miR-203a-3p	VPS37A
hsa-miR-203a-3p	AVPR1A			hsa-miR-203a-3p	HEYL
hsa-miR-203a-3p	ZNF704			hsa-miR-203a-3p	ONECUT3
hsa-miR-203a-3p	NEBL			hsa-miR-203a-3p	MED14
hsa-miR-203a-3p	CASC1			hsa-miR-203a-3p	EDN1
hsa-miR-203a-3p	GMFB			hsa-miR-203a-3p	GABBR2
hsa-miR-203a-3p	UGCG			hsa-miR-203a-3p	CCNJ
hsa-miR-203a-3p	SLC19A2			hsa-miR-203a-3p	RSBN1
hsa-miR-203a-3p	HAPLN1			hsa-miR-203a-3p	CHD2
hsa-miR-203a-3p	MEGF11			hsa-miR-203a-3p	CCDC148
hsa-miR-203a-3p	THRAP3			hsa-miR-203a-3p	AP2B1
hsa-miR-203a-3p	NUAK1			hsa-miR-203a-3p	ESR1
hsa-miR-203a-3p	SYNCRIP			hsa-miR-203a-3p	ADRA2B
hsa-miR-203a-3p	LILRA1			hsa-miR-203a-3p	MAPT
hsa-miR-203a-3p	LRRC57			hsa-miR-203a-3p	HOXD3
hsa-miR-203a-3p	WDR3			hsa-miR-203a-3p	MEGF11
hsa-miR-203a-3p	VAV3			hsa-miR-203a-3p	SPEN
hsa-miR-203a-3p	ZNF695			hsa-miR-203a-3p	FAT3
hsa-miR-203a-3p	PRDM10			hsa-miR-203a-3p	SPATA13
hsa-miR-203a-3p	IGFBP5			hsa-miR-203a-3p	ANGEL2
hsa-miR-203a-3p	FREM2			hsa-miR-203a-3p	AL021546.6
hsa-miR-203a-3p	GRIN2A			hsa-miR-203a-3p	APH1B
hsa-miR-203a-3p	PIK3C2A			hsa-miR-203a-3p	STX16
hsa-miR-203a-3p	MAP4K3			hsa-miR-203a-3p	MXI1
hsa-miR-203a-3p	UNC13C			hsa-miR-203a-3p	ARSB
hsa-miR-203a-3p	DIPK2B			hsa-miR-203a-3p	XPO4
hsa-miR-203a-3p	BTF3L4			hsa-miR-203a-3p	SMLR1
hsa-miR-203a-3p	CD53			hsa-miR-203a-3p	KDM2A
hsa-miR-203a-3p	GGA2			hsa-miR-203a-3p	USP49
hsa-miR-203a-3p	IFT57			hsa-miR-203a-3p	MGAT3
hsa-miR-203a-3p	ARPP19			hsa-miR-203a-3p	MAP4K4
hsa-miR-203a-3p	VWC2			hsa-miR-203a-3p	SLC4A8
hsa-miR-203a-3p	KDF1			hsa-miR-203a-3p	ACER3
hsa-miR-203a-3p	PAG1			hsa-miR-203a-3p	PSMG1
hsa-miR-203a-3p	TNKS			hsa-miR-203a-3p	SLC12A2
hsa-miR-203a-3p	XPR1			hsa-miR-203a-3p	SPCS1
hsa-miR-203a-3p	SHC3			hsa-miR-203a-3p	ZCCHC14
hsa-miR-203a-3p	OGFRL1			hsa-miR-203a-3p	LDHD
hsa-miR-203a-3p	NIN			hsa-miR-203a-3p	TTLL7
hsa-miR-203a-3p	CTSS			hsa-miR-203a-3p	VCPIP1
hsa-miR-203a-3p	SH3BP4			hsa-miR-203a-3p	PIN4
hsa-miR-203a-3p	RAVER2			hsa-miR-203a-3p	VAV3
hsa-miR-203a-3p	TBCEL			hsa-miR-203a-3p	FOXP2
hsa-miR-203a-3p	ZMYM4			hsa-miR-203a-3p	MYO1E
hsa-miR-203a-3p	SLC26A9			hsa-miR-203a-3p	ADAMTS5
hsa-miR-203a-3p	EIF5			hsa-miR-203a-3p	CORO1C
hsa-miR-203a-3p	NPR3			hsa-miR-203a-3p	E2F3
hsa-miR-203a-3p	NPRL2			hsa-miR-203a-3p	FANCB
hsa-miR-203a-3p	MINAR1			hsa-miR-203a-3p	GRSF1
hsa-miR-203a-3p	PUM1			hsa-miR-203a-3p	SETBP1
hsa-miR-203a-3p	MRTFB			hsa-miR-203a-3p	EN2
hsa-miR-203a-3p	ADGRG3			hsa-miR-203a-3p	CTBP2
hsa-miR-203a-3p	RPS6KA5			hsa-miR-203a-3p	CDK13
hsa-miR-203a-3p	BTG1			hsa-miR-203a-3p	KIAA0391
hsa-miR-203a-3p	EVA1A			hsa-miR-203a-3p	SPATA5
hsa-miR-203a-3p	FUT9			hsa-miR-203a-3p	DNM1L
hsa-miR-203a-3p	WWC2			hsa-miR-203a-3p	ZNRF3
hsa-miR-203a-3p	RIMKLB			hsa-miR-203a-3p	NOLC1
hsa-miR-203a-3p	PKHD1			hsa-miR-203a-3p	BNC2
hsa-miR-203a-3p	G6PC2			hsa-miR-203a-3p	CLSTN2
hsa-miR-203a-3p	GYS1			hsa-miR-203a-3p	MON2
hsa-miR-203a-3p	NR3C1			hsa-miR-203a-3p	KIAA1462
hsa-miR-203a-3p	ZNF614			hsa-miR-203a-3p	ANP32E
hsa-miR-203a-3p	ATP6V1C1			hsa-miR-203a-3p	ZC3H12D
hsa-miR-203a-3p	HES2			hsa-miR-203a-3p	TMEM192
hsa-miR-203a-3p	AAK1			hsa-miR-203a-3p	RMND5A
hsa-miR-203a-3p	RHOJ			hsa-miR-203a-3p	TYRO3
hsa-miR-203a-3p	C14orf28			hsa-miR-203a-3p	FLRT3
hsa-miR-203a-3p	ABCA4			hsa-miR-203a-3p	CAPRIN1
hsa-miR-203a-3p	MAP3K5			hsa-miR-203a-3p	MTRF1
hsa-miR-203a-3p	MKLN1			hsa-miR-203a-3p	FOXP1
hsa-miR-203a-3p	SMARCAD1			hsa-miR-203a-3p	TMEM184C
hsa-miR-203a-3p	BTAF1			hsa-miR-203a-3p	ATM
hsa-miR-203a-3p	HPGD			hsa-miR-203a-3p	ZNF462
hsa-miR-203a-3p	BICRAL			hsa-miR-203a-3p	WDR41
hsa-miR-203a-3p	PPTC7			hsa-miR-203a-3p	RPGRIP1L
hsa-miR-203a-3p	DOCK10			hsa-miR-203a-3p	RPS6KA5
hsa-miR-203a-3p	SPCS3			hsa-miR-203a-3p	ASXL1
hsa-miR-203a-3p	FBXO33			hsa-miR-203a-3p	ANKRD32
hsa-miR-203a-3p	SOSTDC1			hsa-miR-203a-3p	LPHN2
hsa-miR-203a-3p	SAMD5			hsa-miR-203a-3p	KLHL11
hsa-miR-203a-3p	KLHL36			hsa-miR-203a-3p	CALM1
hsa-miR-203a-3p	PCGF6			hsa-miR-203a-3p	VGLL4
hsa-miR-203a-3p	LGALSL			hsa-miR-203a-3p	TMEM167A
hsa-miR-203a-3p	P3H2			hsa-miR-203a-3p	ETV1
hsa-miR-203a-3p	CREBZF			hsa-miR-203a-3p	GPR155
hsa-miR-203a-3p	SIX4			hsa-miR-203a-3p	NBEA
hsa-miR-203a-3p	ANGPT2			hsa-miR-203a-3p	ITGA2
hsa-miR-203a-3p	HGF			hsa-miR-203a-3p	KCNB1
hsa-miR-203a-3p	SLC9A7			hsa-miR-203a-3p	GLI3
hsa-miR-203a-3p	RNF34			hsa-miR-203a-3p	NAV3
hsa-miR-203a-3p	ARHGEF38			hsa-miR-203a-3p	C15orf52
hsa-miR-203a-3p	WDR33			hsa-miR-203a-3p	ADAMTS3
hsa-miR-203a-3p	ETNK1			hsa-miR-203a-3p	RABEP1
hsa-miR-203a-3p	SLX4IP			hsa-miR-203a-3p	DUOX2
hsa-miR-203a-3p	ZEB2			hsa-miR-203a-3p	KIF21B
hsa-miR-203a-3p	FAM114A1			hsa-miR-203a-3p	ST8SIA2
hsa-miR-203a-3p	RRAGD			hsa-miR-203a-3p	FOXN1
hsa-miR-203a-3p	VSTM2A			hsa-miR-203a-3p	ATXN7L1
hsa-miR-203a-3p	KCMF1			hsa-miR-203a-3p	FAM131A
hsa-miR-203a-3p	GABRA5			hsa-miR-203a-3p	KMO
hsa-miR-203a-3p	FRG2C			hsa-miR-203a-3p	RTTN
hsa-miR-203a-3p	PHACTR2			hsa-miR-203a-3p	ERMP1
hsa-miR-203a-3p	COMMD3-BMI1			hsa-miR-203a-3p	KIAA0226L
hsa-miR-203a-3p	S1PR1			hsa-miR-203a-3p	OSBPL1A
hsa-miR-203a-3p	RRM2B			hsa-miR-203a-3p	EPHA7
hsa-miR-203a-3p	XKR4			hsa-miR-203a-3p	PTPN3
hsa-miR-203a-3p	SPRED2			hsa-miR-203a-3p	ARID1A
hsa-miR-203a-3p	SYNC			hsa-miR-203a-3p	KIAA1919
hsa-miR-203a-3p	TUSC3			hsa-miR-203a-3p	PTCH1
hsa-miR-203a-3p	SOCS7			hsa-miR-203a-3p	MMS22L
hsa-miR-203a-3p	CCNG1			hsa-miR-203a-3p	KPNB1
hsa-miR-203a-3p	HHEX			hsa-miR-203a-3p	NAA50
hsa-miR-203a-3p	GNA13			hsa-miR-203a-3p	ACVR2B
hsa-miR-203a-3p	KCNMA1			hsa-miR-203a-3p	DNMT3A
hsa-miR-203a-3p	KDM6A			hsa-miR-203a-3p	ACADSB
hsa-miR-203a-3p	ZFHX3			hsa-miR-203a-3p	INSIG1
hsa-miR-203a-3p	MRPL1			hsa-miR-203a-3p	MSL1
hsa-miR-203a-3p	RBMS3			hsa-miR-203a-3p	FAM179A
hsa-miR-203a-3p	KALRN			hsa-miR-203a-3p	C8orf44-SGK3
hsa-miR-203a-3p	BMI1			hsa-miR-203a-3p	EPHB2
hsa-miR-203a-3p	GORASP2			hsa-miR-203a-3p	AGPAT5
hsa-miR-203a-3p	SCN3A			hsa-miR-203a-3p	C6orf223
hsa-miR-203a-3p	MAFK			hsa-miR-203a-3p	MYPN
hsa-miR-203a-3p	ARMC3			hsa-miR-203a-3p	GLCCI1
hsa-miR-203a-3p	RGS7			hsa-miR-203a-3p	MFN1
hsa-miR-203a-3p	MTF2			hsa-miR-203a-3p	SMC2
hsa-miR-203a-3p	MDM1			hsa-miR-203a-3p	C14orf28
hsa-miR-203a-3p	RPGRIP1L			hsa-miR-203a-3p	KAZN
hsa-miR-203a-3p	SCML4			hsa-miR-203a-3p	KYNU
hsa-miR-203a-3p	ARPC5			hsa-miR-203a-3p	LY75-CD302
hsa-miR-203a-3p	FEM1B			hsa-miR-203a-3p	LY75
hsa-miR-203a-3p	BRWD1			hsa-miR-203a-3p	RAP1GAP2
hsa-miR-203a-3p	ALG10B			hsa-miR-203a-3p	AGO4
hsa-miR-203a-3p	JUN			hsa-miR-203a-3p	SEMA3A
hsa-miR-203a-3p	INPP4B			hsa-miR-203a-3p	STRBP
hsa-miR-203a-3p	NHLRC3			hsa-miR-203a-3p	NXPH3
hsa-miR-203a-3p	DPM1			hsa-miR-203a-3p	SLC5A3
hsa-miR-203a-3p	BRPF1			hsa-miR-203a-3p	IKZF3
hsa-miR-203a-3p	RAD1			hsa-miR-203a-3p	CSE1L
hsa-miR-203a-3p	AZIN1			hsa-miR-203a-3p	MAFK
hsa-miR-203a-3p	GPR15			hsa-miR-203a-3p	DYRK2
hsa-miR-203a-3p	RAD51B			hsa-miR-203a-3p	IVNS1ABP
hsa-miR-203a-3p	MIB1			hsa-miR-203a-3p	TSC22D1
hsa-miR-203a-3p	TP63			hsa-miR-203a-3p	GTDC1
hsa-miR-203a-3p	OLA1			hsa-miR-203a-3p	SGK3
hsa-miR-203a-3p	OSBPL10			hsa-miR-203a-3p	WAC
hsa-miR-203a-3p	CDHR3			hsa-miR-203a-3p	TFDP2
hsa-miR-203a-3p	SOCS5			hsa-miR-203a-3p	CCDC88A
hsa-miR-203a-3p	MAPK1			hsa-miR-203a-3p	DYRK1A
hsa-miR-203a-3p	LATS2			hsa-miR-203a-3p	EDNRA
hsa-miR-203a-3p	URI1			hsa-miR-203a-3p	PLAGL2
hsa-miR-203a-3p	SLC17A6			hsa-miR-203a-3p	ST8SIA4
hsa-miR-203a-3p	TMED10			hsa-miR-203a-3p	PHF19
hsa-miR-203a-3p	HSPA13			hsa-miR-203a-3p	MIDN
hsa-miR-203a-3p	NEDD9			hsa-miR-203a-3p	LPO
hsa-miR-203a-3p	RALGPS1			hsa-miR-203a-3p	BRAP
hsa-miR-203a-3p	RBM25			hsa-miR-203a-3p	ELMOD1
hsa-miR-203a-3p	AMOT			hsa-miR-203a-3p	NMNAT2
hsa-miR-203a-3p	ZNF334			hsa-miR-203a-3p	PHACTR4
hsa-miR-203a-3p	KCNQ5			hsa-miR-203a-3p	MAPK10
hsa-miR-203a-3p	PTGS2			hsa-miR-203a-3p	VAMP1
hsa-miR-203a-3p	GUF1			hsa-miR-203a-3p	SIK1
hsa-miR-203a-3p	VAMP1			hsa-miR-203a-3p	THRB
hsa-miR-203a-3p	GASK1B			hsa-miR-203a-3p	SIK2
hsa-miR-203a-3p	TNC			hsa-miR-203a-3p	ZMYM4
hsa-miR-203a-3p	IFRD1			hsa-miR-203a-3p	KIAA1468
hsa-miR-203a-3p	IL22			hsa-miR-203a-3p	TNRC6C
hsa-miR-203a-3p	BLID			hsa-miR-203a-3p	WDR37
hsa-miR-203a-3p	PIAS2			hsa-miR-203a-3p	NKD1
hsa-miR-203a-3p	TWF1			hsa-miR-203a-3p	HARBI1
hsa-miR-203a-3p	WASF1			hsa-miR-203a-3p	TFAP2B
hsa-miR-203a-3p	SPTBN1			hsa-miR-203a-3p	LIX1L
hsa-miR-203a-3p	IFNA7			hsa-miR-203a-3p	CASK
hsa-miR-203a-3p	TAC1			hsa-miR-203a-3p	TFF3
hsa-miR-203a-3p	SLC11A1			hsa-miR-203a-3p	NUP37
hsa-miR-203a-3p	MBD6			hsa-miR-203a-3p	VEGFC
hsa-miR-203a-3p	LRRC49			hsa-miR-203a-3p	AIDA
hsa-miR-203a-3p	EBAG9			hsa-miR-203a-3p	CUL3
hsa-miR-203a-3p	RAB22A			hsa-miR-203a-3p	DNAJC10
hsa-miR-203a-3p	GSK3B			hsa-miR-203a-3p	WWC3
hsa-miR-203a-3p	SLC10A3			hsa-miR-203a-3p	HPS3
hsa-miR-203a-3p	TENM1			hsa-miR-203a-3p	RBM20
hsa-miR-203a-3p	RASSF8			hsa-miR-203a-3p	HDAC9
hsa-miR-203a-3p	NUCKS1			hsa-miR-203a-3p	TMEM242
hsa-miR-203a-3p	MAN1A2			hsa-miR-203a-3p	SMURF1
hsa-miR-203a-3p	ETS1			hsa-miR-203a-3p	ZHX3
hsa-miR-203a-3p	STRBP			hsa-miR-203a-3p	SUPT3H
hsa-miR-203a-3p	IFIT5			hsa-miR-203a-3p	WIPF2
hsa-miR-203a-3p	PURB			hsa-miR-203a-3p	SOS1
hsa-miR-203a-3p	AMOTL1			hsa-miR-203a-3p	ANXA11
hsa-miR-203a-3p	FGL2			hsa-miR-203a-3p	NRG2
hsa-miR-203a-3p	SLC39A8			hsa-miR-203a-3p	BMP2
hsa-miR-203a-3p	PLXDC2			hsa-miR-203a-3p	TSKU
hsa-miR-203a-3p	PCSK2			hsa-miR-203a-3p	CLCN3
hsa-miR-203a-3p	LTBP2			hsa-miR-203a-3p	HAT1
hsa-miR-203a-3p	ZNF99			hsa-miR-203a-3p	SRI
hsa-miR-203a-3p	PANK1			hsa-miR-203a-3p	DACH1
hsa-miR-203a-3p	SLC1A2			hsa-miR-203a-3p	MLXIP
hsa-miR-203a-3p	DARS2			hsa-miR-203a-3p	BTRC
hsa-miR-203a-3p	TRIM5			hsa-miR-203a-3p	KIAA0930
hsa-miR-203a-3p	GNB4			hsa-miR-203a-3p	H2AFJ
hsa-miR-203a-3p	SETD9			hsa-miR-203a-3p	MARCH3
hsa-miR-203a-3p	CHM			hsa-miR-203a-3p	YARS2
hsa-miR-203a-3p	UGT3A1			hsa-miR-203a-3p	SAR1B
hsa-miR-203a-3p	SHH			hsa-miR-203a-3p	MMAB
hsa-miR-203a-3p	OCIAD2			hsa-miR-203a-3p	RNF115
hsa-miR-203a-3p	AURKC			hsa-miR-203a-3p	USP15
hsa-miR-203a-3p	PCBP2			hsa-miR-203a-3p	SMIM14
hsa-miR-203a-3p	RPA3			hsa-miR-203a-3p	NLK
hsa-miR-203a-3p	PHLDA3			hsa-miR-203a-3p	DCUN1D5
hsa-miR-203a-3p	CXorf21			hsa-miR-203a-3p	DICER1
hsa-miR-203a-3p	SLC11A2			hsa-miR-203a-3p	ISL2
hsa-miR-203a-3p	PLAA			hsa-miR-203a-3p	CSTF2
hsa-miR-203a-3p	PPM1A			hsa-miR-203a-3p	PON2
hsa-miR-203a-3p	TMEM120B			hsa-miR-203a-3p	SPICE1
hsa-miR-203a-3p	LPP			hsa-miR-203a-3p	CNNM2
hsa-miR-203a-3p	RGS5			hsa-miR-203a-3p	CRNKL1
hsa-miR-203a-3p	UBASH3B			hsa-miR-203a-3p	CNTFR
hsa-miR-203a-3p	ARCN1			hsa-miR-203a-3p	CASD1
hsa-miR-203a-3p	CDH6			hsa-miR-203a-3p	ZFYVE9
hsa-miR-203a-3p	AKAP6			hsa-miR-203a-3p	HSPA5
hsa-miR-203a-3p	ZNF780B			hsa-miR-203a-3p	UBD
hsa-miR-203a-3p	TCIM			hsa-miR-203a-3p	NUDT21
hsa-miR-203a-3p	PEX2			hsa-miR-203a-3p	CMC1
hsa-miR-203a-3p	SBF2			hsa-miR-203a-3p	AHSA2
hsa-miR-203a-3p	THEG5			hsa-miR-203a-3p	FTSJ3
hsa-miR-203a-3p	TENT2			hsa-miR-203a-3p	RIMKLA
hsa-miR-203a-3p	RNF217			hsa-miR-203a-3p	KDELR1
hsa-miR-203a-3p	FAM155A			hsa-miR-203a-3p	ACOT13
hsa-miR-203a-3p	WDR41			hsa-miR-203a-3p	IAH1
hsa-miR-203a-3p	CHMP3			hsa-miR-203a-3p	CASP9
hsa-miR-203a-3p	PIK3CG			hsa-miR-203a-3p	ZBTB7B
hsa-miR-203a-3p	LOX			hsa-miR-203a-3p	MBD5
hsa-miR-203a-3p	TSC22D2			hsa-miR-203a-3p	AGPAT6
hsa-miR-203a-3p	BEND4			hsa-miR-203a-3p	DVL3
hsa-miR-203a-3p	SHMT1			hsa-miR-203a-3p	TYW5
hsa-miR-203a-3p	ROR1			hsa-miR-203a-3p	CLINT1
hsa-miR-203a-3p	2021-03-01			hsa-miR-203a-3p	SEMA6A
hsa-miR-203a-3p	RAB3C			hsa-miR-203a-3p	OBFC1
hsa-miR-203a-3p	PNOC			hsa-miR-203a-3p	MCTS1
hsa-miR-203a-3p	RUFY2			hsa-miR-203a-3p	CYP1A2
hsa-miR-203a-3p	INPP4A			hsa-miR-203a-3p	VWA3B
hsa-miR-203a-3p	KCNK10			hsa-miR-203a-3p	WWC2
hsa-miR-203a-3p	SEC61G			hsa-miR-203a-3p	TRAT1
hsa-miR-203a-3p	LDHA			hsa-miR-203a-3p	EXT1
hsa-miR-203a-3p	USP31			hsa-miR-203a-3p	GHSR
hsa-miR-203a-3p	ARID2			hsa-miR-203a-3p	CAPS
hsa-miR-203a-3p	RPF2			hsa-miR-203a-3p	ATP1B4
hsa-miR-203a-3p	LASP1			hsa-miR-203a-3p	LMO4
hsa-miR-203a-3p	SV2B			hsa-miR-203a-3p	TGFBR2
hsa-miR-203a-3p	MAD2L1			hsa-miR-203a-3p	COLEC10
hsa-miR-203a-3p	DNAJA2			hsa-miR-203a-3p	ABCB11
hsa-miR-203a-3p	RNF103-CHMP3			hsa-miR-203a-3p	SAMD15
hsa-miR-203a-3p	PSMF1			hsa-miR-203a-3p	PLG
hsa-miR-203a-3p	IFNA14			hsa-miR-203a-3p	SPATS2
hsa-miR-203a-3p	STXBP5L			hsa-miR-203a-3p	MEF2D
hsa-miR-203a-3p	REPS2			hsa-miR-203a-3p	IER5
hsa-miR-203a-3p	KIAA2026			hsa-miR-203a-3p	PLSCR1
hsa-miR-203a-3p	DPY19L2			hsa-miR-203a-3p	SHC3
hsa-miR-203a-3p	C12orf76			hsa-miR-203a-3p	ZNF703
hsa-miR-203a-3p	TULP4			hsa-miR-203a-3p	DHX30
hsa-miR-203a-3p	ZNF689			hsa-miR-203a-3p	PANK1
hsa-miR-203a-3p	KCNG4			hsa-miR-203a-3p	SYNC
hsa-miR-203a-3p	MYBL1			hsa-miR-203a-3p	SLC29A1
hsa-miR-203a-3p	TMEM248			hsa-miR-203a-3p	CYFIP1
hsa-miR-203a-3p	C5AR1			hsa-miR-203a-3p	CD180
hsa-miR-203a-3p	APH1B			hsa-miR-203a-5p	ULBP1
hsa-miR-203a-3p	CACNG7			hsa-miR-203a-5p	AL353791.1
hsa-miR-203a-3p	STXBP5			hsa-miR-203a-5p	RP11-758M4.1
hsa-miR-203a-3p	AP1S3			hsa-miR-203a-5p	SCGB2A2
hsa-miR-203a-3p	RB1CC1			hsa-miR-203a-5p	ERBB4
hsa-miR-203a-3p	PDK2			hsa-miR-203a-5p	AL645730.2
hsa-miR-203a-3p	PPP4R4			hsa-miR-203a-5p	AL953854.2
hsa-miR-203a-3p	CHST7			hsa-miR-203a-5p	ZNF441
hsa-miR-203a-3p	PLEKHG3			hsa-miR-203a-5p	DNAJC4
hsa-miR-203a-3p	CPPED1			hsa-miR-203a-5p	GRASP
hsa-miR-203a-3p	VGLL4			hsa-miR-203a-5p	GEMIN6
hsa-miR-203a-3p	LMAN1			hsa-miR-203a-5p	RGS7BP
hsa-miR-203a-3p	GPR85			hsa-miR-203a-5p	RERGL
hsa-miR-203a-3p	SYT4			hsa-miR-203a-5p	SLC22A6
hsa-miR-203a-3p	ALCAM			hsa-miR-203a-5p	ZNF582
hsa-miR-203a-3p	ERAP2			hsa-miR-203a-5p	MT-ND4L
hsa-miR-203a-3p	DNAL1			hsa-miR-203a-5p	ROBO1
hsa-miR-203a-3p	PCSK1			hsa-miR-203a-5p	ZNF705G
hsa-miR-203a-3p	SCEL			hsa-miR-203a-5p	FAM210A
hsa-miR-203a-3p	HDX			hsa-miR-203a-5p	MSL3
hsa-miR-203a-3p	PHC3			hsa-miR-203a-5p	PRDX3
hsa-miR-203a-3p	DMGDH			hsa-miR-203a-5p	MAP4K3
hsa-miR-203a-3p	ABHD14A			hsa-miR-203a-5p	C12orf74
hsa-miR-203a-3p	C12orf74			hsa-miR-203a-5p	ERI2
hsa-miR-203a-3p	MMAB			hsa-miR-203a-5p	CCL2
hsa-miR-203a-3p	CPS1			hsa-miR-203a-5p	ATG12
hsa-miR-203a-3p	CREB3			hsa-miR-203a-5p	ABHD12B
hsa-miR-203a-3p	RARB			hsa-miR-203a-5p	TUBD1
hsa-miR-203a-3p	MASP2			hsa-miR-203a-5p	FAM154A
hsa-miR-203a-3p	FGF2			hsa-miR-203a-5p	ACTR3C
hsa-miR-203a-3p	NPL			hsa-miR-203a-5p	C7
hsa-miR-203a-3p	GLCCI1			hsa-miR-203a-5p	NTRK3
hsa-miR-203a-3p	CAPN6			hsa-miR-203a-5p	GINS3
hsa-miR-203a-3p	ZFPM2			hsa-miR-203a-5p	P2RX6
hsa-miR-203a-3p	SSBP3			hsa-miR-203a-5p	TBP
hsa-miR-203a-3p	LSM8			hsa-miR-203a-5p	NTMT1
hsa-miR-203a-3p	BARD1			hsa-miR-203a-5p	JAG1
hsa-miR-203a-3p	MYSM1			hsa-miR-203a-5p	ONECUT1
hsa-miR-203a-3p	GPBP1L1			hsa-miR-203a-5p	RP11-276H1.3
hsa-miR-203a-3p	TET1			hsa-miR-203a-5p	AL590452.1
hsa-miR-203a-3p	UGP2			hsa-miR-203a-5p	DDI2
hsa-miR-203a-3p	EDNRA			hsa-miR-203a-5p	RNF223
hsa-miR-203a-3p	CLTC			hsa-miR-203a-5p	SNN
hsa-miR-203a-3p	DNAJC21			hsa-miR-203a-5p	CENPK
hsa-miR-203a-3p	ZUP1			hsa-miR-203a-5p	ZNF786
hsa-miR-203a-3p	STON2			hsa-miR-203a-5p	SERINC4
hsa-miR-203a-3p	CD36			hsa-miR-203a-5p	SCRG1
hsa-miR-203a-3p	CHRNE			hsa-miR-203a-5p	VHLL
hsa-miR-203a-3p	ZNF697			hsa-miR-203a-5p	CTAGE4
hsa-miR-203a-3p	LRRC28			hsa-miR-203a-5p	CTAGE8
hsa-miR-203a-3p	GNPTAB			hsa-miR-203a-5p	CYYR1
hsa-miR-203a-3p	ZBTB44			hsa-miR-203a-5p	PGGT1B
hsa-miR-203a-3p	LRRC40			hsa-miR-203a-5p	CSGALNACT2
hsa-miR-203a-3p	PLSCR5			hsa-miR-203a-5p	ABHD3
hsa-miR-203a-3p	MPEG1			hsa-miR-203a-5p	FAM124A
hsa-miR-203a-3p	ZNF292			hsa-miR-203a-5p	CLDN11
hsa-miR-203a-3p	TBX18			hsa-miR-203a-5p	AGXT2
hsa-miR-203a-3p	ZNF286B			hsa-miR-203a-5p	LRRTM2
hsa-miR-203a-3p	ATP2B2			hsa-miR-203a-5p	CCNG1
hsa-miR-203a-3p	ZNF716			hsa-miR-203a-5p	ZNF302
hsa-miR-203a-3p	TEC			hsa-miR-203a-5p	KRT5
hsa-miR-203a-3p	RHOQ			hsa-miR-203a-5p	PBOV1
hsa-miR-203a-3p	KLHL15			hsa-miR-203a-5p	ALG6
hsa-miR-203a-3p	KCND2			hsa-miR-203a-5p	RPGR
hsa-miR-203a-3p	PIK3CD			hsa-miR-203a-5p	FCGR2A
hsa-miR-203a-3p	TSHR			hsa-miR-203a-5p	LNX2
hsa-miR-203a-3p	CLVS2			hsa-miR-203a-5p	LY6G6D
hsa-miR-203a-3p	COQ10B			hsa-miR-203a-5p	AK7
hsa-miR-203a-3p	ST6GALNAC5			hsa-miR-203a-5p	ADAM9
hsa-miR-203a-3p	DGKZ			hsa-miR-203a-5p	GPATCH2L
hsa-miR-203a-3p	HIPK4			hsa-miR-203a-5p	PHACTR2
hsa-miR-203a-3p	ZNF440			hsa-miR-203a-5p	TTYH3
hsa-miR-203a-3p	OR11A1			hsa-miR-203a-5p	CTAGE9
hsa-miR-203a-3p	PRKCA			hsa-miR-203a-5p	RGL4
hsa-miR-203a-3p	WBP2NL			hsa-miR-203a-5p	VAMP3
hsa-miR-203a-3p	MYOZ2			hsa-miR-203a-5p	TMEM55B
hsa-miR-203a-3p	CHD9			hsa-miR-203a-5p	CCER1
hsa-miR-203a-3p	ANO8			hsa-miR-203a-5p	LPPR1
hsa-miR-203a-3p	ANKRD17			hsa-miR-203a-5p	SLC1A2
hsa-miR-203a-3p	NIPSNAP3B			hsa-miR-203a-5p	ZNF347
hsa-miR-203a-3p	CNR1			hsa-miR-203a-5p	SIX2
hsa-miR-203a-3p	CAV2			hsa-miR-203a-5p	HYAL1
hsa-miR-203a-3p	TUT7			hsa-miR-203a-5p	METTL6
hsa-miR-203a-3p	SOWAHC			hsa-miR-203a-5p	RNASEH2A
hsa-miR-203a-3p	MGAT3			hsa-miR-203a-5p	CDKL3
hsa-miR-203a-3p	SEPSECS			hsa-miR-203a-5p	CCNK
hsa-miR-203a-3p	KLHL41			hsa-miR-203a-5p	CNTNAP3B
hsa-miR-203a-3p	CREB1			hsa-miR-203a-5p	CHAD
hsa-miR-203a-3p	HYKK			hsa-miR-203a-5p	SLC25A23
hsa-miR-203a-3p	RGN			hsa-miR-203a-5p	AL031663.2
hsa-miR-203a-3p	SGCD			hsa-miR-203a-5p	BNIP2
hsa-miR-203a-3p	DCUN1D3			hsa-miR-203a-5p	SLC30A10
hsa-miR-203a-3p	BTBD7			hsa-miR-203a-5p	AL589765.1
hsa-miR-203a-3p	PTPN1			hsa-miR-203a-5p	PCK1
hsa-miR-203a-3p	C5AR2			hsa-miR-203a-5p	MOAP1
hsa-miR-203a-3p	DCUN1D4			hsa-miR-203a-5p	AC106873.4
hsa-miR-203a-3p	DCUN1D5			hsa-miR-203a-5p	CAPZA1
hsa-miR-203a-3p	ABCA5			hsa-miR-203a-5p	BTN2A2
hsa-miR-203a-3p	KCNJ15			hsa-miR-203a-5p	ATP6V1E2
hsa-miR-203a-3p	ENTPD5			hsa-miR-203a-5p	MRPL43
hsa-miR-203a-3p	TAOK1			hsa-miR-203a-5p	FAM86C1
hsa-miR-203a-3p	IFNA21			hsa-miR-203a-5p	C10orf25
hsa-miR-203a-3p	MSRB2			hsa-miR-203a-5p	FADS3
hsa-miR-203a-3p	GPKOW			hsa-miR-203a-5p	CCDC176
hsa-miR-203a-3p	ACER3			hsa-miR-203a-5p	JPH3
hsa-miR-203a-3p	LYPD1			hsa-miR-203a-5p	TMEM196
hsa-miR-203a-3p	PAN3			hsa-miR-203a-5p	CDKL1
hsa-miR-203a-3p	KLHDC9			hsa-miR-203a-5p	DYNC2LI1
hsa-miR-203a-3p	LSAMP			hsa-miR-203a-5p	ZNF821
hsa-miR-203a-3p	IFNA16			hsa-miR-203a-5p	MEGT1
hsa-miR-203a-3p	LDB3			hsa-miR-203a-5p	LY6G6F
hsa-miR-203a-3p	GPSM2			hsa-miR-203a-5p	DMRT2
hsa-miR-203a-3p	IFNA10			hsa-miR-203a-5p	NBPF14
hsa-miR-203a-3p	ZC4H2			hsa-miR-203a-5p	FYCO1
hsa-miR-203a-3p	ZNF441			hsa-miR-203a-5p	BEAN1
hsa-miR-203a-3p	TMEM127			hsa-miR-203a-5p	C1QTNF7
hsa-miR-203a-3p	ACADSB			hsa-miR-203a-5p	CR769776.1
hsa-miR-203a-3p	ATM			hsa-miR-203a-5p	MRPS10
hsa-miR-203a-3p	MYO19			hsa-miR-203a-5p	PFKFB3
hsa-miR-203a-3p	ARHGAP1			hsa-miR-203a-5p	ZNF233
hsa-miR-203a-3p	HTR5A			hsa-miR-203a-5p	CCDC113
hsa-miR-203a-3p	FNDC3A			hsa-miR-203a-5p	RP5-1052I5.2
hsa-miR-203a-3p	SMARCA1			hsa-miR-203a-5p	NBPF1
hsa-miR-203a-3p	CCSAP			hsa-miR-203a-5p	SLC16A13
hsa-miR-203a-3p	KCNJ16			hsa-miR-203a-5p	SH3BGRL
hsa-miR-203a-3p	KCNB1			hsa-miR-203a-5p	NBPF16
hsa-miR-203a-3p	PNMA8A			hsa-miR-203a-5p	FBXO17
hsa-miR-203a-3p	RNF150			hsa-miR-203a-5p	NBPF10
hsa-miR-203a-3p	NEK7			hsa-miR-203a-5p	C22orf39
hsa-miR-203a-3p	EVI2B			hsa-miR-203a-5p	NBPF15
hsa-miR-203a-3p	SLC5A12			hsa-miR-203a-5p	IL15RA
hsa-miR-203a-3p	TXNDC8			hsa-miR-203a-5p	GAS8
hsa-miR-203a-3p	PLXNA4			hsa-miR-203a-5p	VAMP1
hsa-miR-203a-3p	PCDHA9			hsa-miR-203a-5p	C2orf43
hsa-miR-203a-3p	ABL1			hsa-miR-203a-5p	RASSF4
hsa-miR-203a-3p	C7orf25			hsa-miR-203a-5p	LASP1
hsa-miR-203a-3p	EPB41L5			hsa-miR-203a-5p	FAM86A
hsa-miR-203a-3p	KLHL6			hsa-miR-203a-5p	HORMAD2
hsa-miR-203a-3p	LOC403312			hsa-miR-203a-5p	KRIT1
hsa-miR-203a-3p	SEC23IP			hsa-miR-203a-5p	NARFL
hsa-miR-203a-3p	CCND2			hsa-miR-203a-5p	ZNF250
hsa-miR-203a-3p	PRPF18			hsa-miR-203a-5p	CTC-360G5.1
hsa-miR-203a-3p	TLR4			hsa-miR-203a-5p	HRH1
hsa-miR-203a-3p	EPHA3			hsa-miR-203a-5p	ING5
hsa-miR-203a-3p	FGF7			hsa-miR-203a-5p	RWDD2B
hsa-miR-203a-3p	CNTN3			hsa-miR-203a-5p	CAMK2N1
hsa-miR-203a-3p	PAQR8			hsa-miR-203a-5p	MISP
hsa-miR-203a-3p	BTLA			hsa-miR-203a-5p	SLC47A2
hsa-miR-203a-3p	DCUN1D1			hsa-miR-203a-5p	NBPF9
hsa-miR-203a-3p	DEXI			hsa-miR-203a-5p	SLC4A3
hsa-miR-203a-3p	CEP126			hsa-miR-203a-5p	HAS2
hsa-miR-203a-3p	MLLT3			hsa-miR-203a-5p	ARHGEF4
hsa-miR-203a-3p	TMOD2			hsa-miR-203a-5p	CTD-2616J11.4
hsa-miR-203a-3p	SF3B2			hsa-miR-203a-5p	TRIM15
hsa-miR-203a-3p	ASXL1			hsa-miR-203a-5p	MRPL14
hsa-miR-203a-3p	CFAP44			hsa-miR-203a-5p	SYT15
hsa-miR-203a-3p	BACE2			hsa-miR-203a-5p	FOXJ3
hsa-miR-203a-3p	TRIM2			hsa-miR-203a-5p	TIFA
hsa-miR-203a-3p	PTGER3			hsa-miR-203a-5p	MAP1LC3B
hsa-miR-203a-3p	PIK3CB			hsa-miR-203a-5p	TEX35
hsa-miR-203a-3p	CAPZA1			hsa-miR-203a-5p	PCMTD2
hsa-miR-203a-3p	HNRNPDL			hsa-miR-203a-5p	AP5S1
hsa-miR-203a-3p	FDX1			hsa-miR-203a-5p	FOXN2
hsa-miR-203a-3p	LAMP3			hsa-miR-203a-5p	KL
hsa-miR-203a-3p	TESPA1			hsa-miR-203a-5p	ANKRD23
hsa-miR-203a-3p	MTMR7			hsa-miR-203a-5p	MEIS2
hsa-miR-203a-3p	TMEM237			hsa-miR-203a-5p	CDKL2
hsa-miR-203a-3p	RASGRF1			hsa-miR-203a-5p	NBPF11
hsa-miR-203a-3p	POF1B			hsa-miR-203a-5p	ZNF80
hsa-miR-203a-3p	ZSCAN31			hsa-miR-203a-5p	LDOC1L
hsa-miR-203a-3p	LIMCH1			hsa-miR-203a-5p	POLR2K
hsa-miR-203a-3p	POU2AF1			hsa-miR-203a-5p	UBE2D4
hsa-miR-203a-3p	CETN3			hsa-miR-203a-5p	GIF
hsa-miR-203a-3p	PALM2			hsa-miR-203a-5p	NAA20
hsa-miR-203a-3p	EPN3			hsa-miR-203a-5p	AC124890.1
hsa-miR-203a-3p	OR2L13			hsa-miR-203a-5p	TMX2
hsa-miR-203a-3p	CLEC12B			hsa-miR-203a-5p	SLC25A44
hsa-miR-203a-3p	SEC24D			hsa-miR-203a-5p	METTL21B
hsa-miR-203a-3p	SELENOI			hsa-miR-203a-5p	PLEKHB2
hsa-miR-203a-3p	ZNF286A			hsa-miR-203a-5p	DAZAP1
hsa-miR-203a-3p	RAP2A			hsa-miR-203a-5p	FAM179B
hsa-miR-203a-3p	APPBP2			hsa-miR-203a-5p	RPS6KA1
hsa-miR-203a-3p	EBF2			hsa-miR-203a-5p	ZNF597
hsa-miR-203a-3p	FOXP1			hsa-miR-203a-5p	CSTF3
hsa-miR-203a-3p	FBXO9			hsa-miR-203a-5p	PAX2
hsa-miR-203a-3p	RCN2			hsa-miR-203a-5p	AZGP1
hsa-miR-203a-3p	NEUROD1			hsa-miR-203a-5p	KIAA1456
hsa-miR-203a-3p	CPD			hsa-miR-203a-5p	FAM84B
hsa-miR-203a-3p	KIAA1328			hsa-miR-203a-5p	PATZ1
hsa-miR-203a-3p	OVOL1			hsa-miR-203a-5p	PIN1
hsa-miR-203a-3p	AGPS			hsa-miR-203a-5p	AADACL3
hsa-miR-203a-3p	MYF5			hsa-miR-203a-5p	AE000662.92
hsa-miR-203a-3p	GOLT1B			hsa-miR-203a-5p	KLHL40
hsa-miR-203a-3p	RRN3			hsa-miR-203a-5p	TCERG1
hsa-miR-203a-3p	ANP32E			hsa-miR-203a-5p	SHPK
hsa-miR-203a-3p	FAM169A			hsa-miR-203a-5p	TRPV1
hsa-miR-203a-3p	SLC9A6			hsa-miR-203a-5p	SPHAR
hsa-miR-203a-3p	PRKAG3			hsa-miR-203a-5p	TAT
hsa-miR-203a-3p	RAD18			hsa-miR-203a-5p	CCZ1B
hsa-miR-203a-3p	CLMN			hsa-miR-203a-5p	KCND3
hsa-miR-203a-3p	FAM237A			hsa-miR-203a-5p	CYBB
hsa-miR-203a-3p	SLC44A1			hsa-miR-203a-5p	CCND3
hsa-miR-203a-3p	BMPR1B			hsa-miR-203a-5p	ANKRD29
hsa-miR-203a-3p	TYMS			hsa-miR-203a-5p	XAF1
hsa-miR-203a-3p	ADCY9			hsa-miR-203a-5p	DRD1
hsa-miR-203a-3p	KIF3A			hsa-miR-203a-5p	AHCYL1
hsa-miR-203a-3p	PPM1L			hsa-miR-203a-5p	TUB
hsa-miR-203a-3p	ZNF555			hsa-miR-203a-5p	RHOQ
hsa-miR-203a-3p	FOXR2			hsa-miR-203a-5p	GLTPD1
hsa-miR-203a-3p	NRCAM			hsa-miR-203a-5p	PPP3R2
hsa-miR-203a-3p	SNX4			hsa-miR-203a-5p	CDC42SE1
hsa-miR-203a-3p	CASC4			hsa-miR-203a-5p	SLC25A6
hsa-miR-203a-3p	GIT2			hsa-miR-203a-5p	ROM1
hsa-miR-203a-3p	ZNF765			hsa-miR-203a-5p	EXD2
hsa-miR-203a-3p	BMP2			hsa-miR-203a-5p	GADD45B
hsa-miR-203a-3p	YWHAQ			hsa-miR-203a-5p	SCGB1A1
hsa-miR-203a-3p	HOXD3			hsa-miR-203a-5p	FRS2
hsa-miR-203a-3p	KLF10			hsa-miR-203a-5p	LUC7L3
hsa-miR-203a-3p	TBCK			hsa-miR-203a-5p	MLKL
hsa-miR-203a-3p	RSPO1			hsa-miR-203a-5p	TRIM21
hsa-miR-203a-3p	FAM13B			hsa-miR-203a-5p	SERPINB7
hsa-miR-203a-3p	CALCRL			hsa-miR-203a-5p	RPS3A
hsa-miR-203a-3p	MIGA1			hsa-miR-203a-5p	CD8A
hsa-miR-203a-3p	INMT			hsa-miR-203a-5p	SF3B2
hsa-miR-203a-3p	RELCH			hsa-miR-203a-5p	AL355390.1
hsa-miR-203a-3p	SLC45A4			hsa-miR-203a-5p	WDR31
hsa-miR-203a-3p	NID1			hsa-miR-203a-5p	CYCS
hsa-miR-203a-3p	VEGFA			hsa-miR-203a-5p	NR2F2
hsa-miR-203a-3p	SUCLG1			hsa-miR-203a-5p	KLHDC10
hsa-miR-203a-3p	CITED2			hsa-miR-203a-5p	KCNJ10
hsa-miR-203a-3p	VSTM4			hsa-miR-203a-5p	MINPP1
hsa-miR-203a-3p	CRX			hsa-miR-203a-5p	MYADM
hsa-miR-203a-3p	FOXN2			hsa-miR-203a-5p	UBA3
hsa-miR-203a-3p	WRNIP1			hsa-miR-203a-5p	CD177
hsa-miR-203a-3p	SCGB2B2			hsa-miR-203a-5p	STYK1
hsa-miR-203a-3p	FAS			hsa-miR-203a-5p	ZNF800
hsa-miR-203a-3p	TNIK			hsa-miR-203a-5p	YWHAE
hsa-miR-203a-3p	GART			hsa-miR-203a-5p	LRRFIP1
hsa-miR-203a-3p	ZRANB2			hsa-miR-203a-5p	C1QTNF6
hsa-miR-203a-3p	PLPPR4			hsa-miR-203a-5p	AC005481.5
hsa-miR-203a-3p	SDAD1			hsa-miR-203a-5p	PPFIA2
hsa-miR-203a-3p	ZNF320			hsa-miR-203a-5p	KATNBL1
hsa-miR-203a-3p	PCDH15			hsa-miR-203a-5p	SDC4
hsa-miR-203a-3p	HLA-DPB1			hsa-miR-203a-5p	ZNF154
hsa-miR-203a-3p	GPAT4			hsa-miR-203a-5p	VWC2L
hsa-miR-203a-3p	VDAC3			hsa-miR-203a-5p	BTG2
hsa-miR-203a-3p	PRKAB1			hsa-miR-203a-5p	TMEM150A
hsa-miR-203a-3p	ANKRD34B			hsa-miR-203a-5p	FAM60A
hsa-miR-203a-3p	ELMOD1			hsa-miR-203a-5p	CCL28
hsa-miR-203a-3p	FAM135A			hsa-miR-203a-5p	OR9Q1
hsa-miR-203a-3p	UPP2			hsa-miR-203a-5p	LHX2
hsa-miR-203a-3p	SIK1			hsa-miR-203a-5p	IL27RA
hsa-miR-203a-3p	ZNF736			hsa-miR-203a-5p	FAM126A
hsa-miR-203a-3p	API5			hsa-miR-203a-5p	SLC25A34
hsa-miR-203a-3p	KERA			hsa-miR-203a-5p	C5orf51
hsa-miR-203a-3p	SREK1			hsa-miR-203a-5p	VAMP7
hsa-miR-203a-3p	CEP57			hsa-miR-203a-5p	KLHL9
hsa-miR-203a-3p	SNX2			hsa-miR-203a-5p	ZFP69B
hsa-miR-203a-3p	STAT1			hsa-miR-203a-5p	CNR2
hsa-miR-203a-3p	FGFR1OP2			hsa-miR-203a-5p	ZBTB7A
hsa-miR-203a-3p	SYT16			hsa-miR-203a-5p	C1orf101
hsa-miR-203a-3p	CKAP2			hsa-miR-203a-5p	CMTM7
hsa-miR-203a-3p	SLC30A6			hsa-miR-203a-5p	CNOT6L
hsa-miR-203a-3p	RIOX2			hsa-miR-203a-5p	CRP
hsa-miR-203a-3p	SOX13			hsa-miR-203a-5p	IPCEF1
hsa-miR-203a-3p	ZNF805			hsa-miR-203a-5p	CRMP1
hsa-miR-203a-3p	PAFAH1B2			hsa-miR-203a-5p	GABBR2
hsa-miR-203a-3p	HTR2C			hsa-miR-203a-5p	SLC13A4
hsa-miR-203a-3p	PRUNE2			hsa-miR-203a-5p	FAM105A
hsa-miR-203a-3p	GALNT17			hsa-miR-203a-5p	TCP11L2
hsa-miR-203a-3p	HK2			hsa-miR-203a-5p	CARD8
hsa-miR-203a-3p	ZNF623			hsa-miR-203a-5p	NCOA4
hsa-miR-203a-3p	NIPAL2			hsa-miR-203a-5p	GABRA1
hsa-miR-203a-3p	LGI2			hsa-miR-203a-5p	CNPY3
hsa-miR-203a-3p	HFE			hsa-miR-203a-5p	GLIPR2
hsa-miR-203a-3p	EYA4			hsa-miR-203a-5p	CASP3
hsa-miR-203a-3p	PCDHB3			hsa-miR-203a-5p	PRLHR
hsa-miR-203a-3p	FGF12			hsa-miR-203a-5p	MPZL3
hsa-miR-203a-3p	GABRB2			hsa-miR-203a-5p	E2F3
hsa-miR-203a-3p	VASH2			hsa-miR-203a-5p	DCAF4L1
hsa-miR-203a-3p	SCN9A			hsa-miR-203a-5p	MAEA
hsa-miR-203a-3p	ARHGEF12			hsa-miR-203a-5p	DRG1
hsa-miR-203a-3p	CACNA2D1			hsa-miR-203a-5p	AC006486.1
hsa-miR-203a-3p	SPATA18			hsa-miR-203a-5p	TMEM50A
hsa-miR-203a-3p	COL6A3			hsa-miR-203a-5p	CPNE4
hsa-miR-203a-3p	FMOD			hsa-miR-203a-5p	CHMP7
hsa-miR-203a-3p	GRB14			hsa-miR-203a-5p	DISC1
hsa-miR-203a-3p	ARHGEF26			hsa-miR-203a-5p	AQPEP
hsa-miR-203a-3p	CSNK1G1			hsa-miR-203a-5p	LSM14B
hsa-miR-203a-3p	DCBLD2			hsa-miR-203a-5p	TSPAN11
hsa-miR-203a-3p	FAM170B			hsa-miR-203a-5p	TPI1
hsa-miR-203a-3p	ENTPD1			hsa-miR-203a-5p	AC008267.1
hsa-miR-203a-3p	GPATCH11			hsa-miR-203a-5p	TRPM1
hsa-miR-203a-3p	TET2			hsa-miR-203a-5p	PPEF2
hsa-miR-203a-3p	CCDC59			hsa-miR-203a-5p	FAM161A
hsa-miR-203a-3p	HIF1A			hsa-miR-203a-5p	NCALD
hsa-miR-203a-3p	B3GALNT1			hsa-miR-203a-5p	C7orf57
hsa-miR-203a-3p	IGF1R			hsa-miR-203a-5p	FAM21A
hsa-miR-203a-3p	ELMOD2			hsa-miR-203a-5p	C8orf76
hsa-miR-203a-3p	FYN			hsa-miR-203a-5p	VRTN
hsa-miR-203a-3p	ZNF106			hsa-miR-203a-5p	SMIM14
hsa-miR-203a-3p	TRPM6			hsa-miR-203a-5p	BSDC1
hsa-miR-203a-3p	STK17B			hsa-miR-203a-5p	NDRG3
hsa-miR-203a-3p	LETM2			hsa-miR-203a-5p	TGFBR3
hsa-miR-203a-3p	INTS6			hsa-miR-203a-5p	AKAP14
hsa-miR-203a-3p	NRG4			hsa-miR-203a-5p	MTBP
hsa-miR-203a-3p	TCF7L2			hsa-miR-203a-5p	ARMC1
hsa-miR-203a-3p	COL4A1			hsa-miR-203a-5p	METTL8
hsa-miR-203a-3p	XRCC4			hsa-miR-203a-5p	ABCB9
hsa-miR-203a-3p	ETV5			hsa-miR-203a-5p	HEYL
hsa-miR-203a-3p	PLPP5			hsa-miR-203a-5p	GJB4
hsa-miR-203a-3p	SPC25			hsa-miR-203a-5p	EFHC2
hsa-miR-203a-3p	RLIM			hsa-miR-203a-5p	PIGQ
hsa-miR-203a-3p	MAGEB18			hsa-miR-203a-5p	C9orf72
hsa-miR-203a-3p	CAPS			hsa-miR-203a-5p	KRTAP5-9
hsa-miR-203a-3p	PELI2			hsa-miR-203a-5p	EHF
hsa-miR-203a-3p	TMTC2			hsa-miR-203a-5p	DNAH17-AS1
hsa-miR-203a-3p	PDE8A			hsa-miR-203a-5p	PPARG
hsa-miR-203a-3p	PIM3			hsa-miR-203a-5p	SEPT11
hsa-miR-203a-3p	ABCD2			hsa-miR-203a-5p	RP11-363G10.2
hsa-miR-203a-3p	DNMT3B			hsa-miR-203a-5p	RP11-114H20.1
hsa-miR-203a-3p	NDUFC2			hsa-miR-203a-5p	TMEM71
hsa-miR-203a-3p	CALHM5			hsa-miR-203a-5p	ZNF616
hsa-miR-203a-3p	JTB			hsa-miR-203a-5p	CD96
hsa-miR-203a-3p	COL19A1			hsa-miR-203a-5p	LRRC15
hsa-miR-203a-3p	DPY19L1			hsa-miR-203a-5p	STOX1
hsa-miR-203a-3p	ADRA1A			hsa-miR-203a-5p	ATP5E
hsa-miR-203a-3p	CSRNP3			hsa-miR-203a-5p	SP4
hsa-miR-203a-3p	BUB3			hsa-miR-203a-5p	ABCC4
hsa-miR-203a-3p	PI15			hsa-miR-203a-5p	TTC30B
hsa-miR-203a-3p	DACT2			hsa-miR-203a-5p	KCNJ15
hsa-miR-203a-3p	ARL8B			hsa-miR-203a-5p	SMIM3
hsa-miR-203a-3p	CNDP2			hsa-miR-203a-5p	GPR97
hsa-miR-203a-3p	MPC2			hsa-miR-203a-5p	RAB27B
hsa-miR-203a-3p	NPAP1			hsa-miR-203a-5p	RBM5
hsa-miR-203a-3p	TMEM65			hsa-miR-203a-5p	PARPBP
hsa-miR-203a-3p	ZNF442			hsa-miR-203a-5p	KCNA7
hsa-miR-203a-3p	GRPEL2			hsa-miR-203a-5p	CDH11
hsa-miR-203a-3p	ATP6V1C2			hsa-miR-203a-5p	PPL
hsa-miR-203a-3p	ALDH1A2			hsa-miR-203a-5p	FKBP15
hsa-miR-203a-3p	OPHN1			hsa-miR-203a-5p	CCDC27
hsa-miR-203a-3p	GLYATL2			hsa-miR-203a-5p	CS
hsa-miR-203a-3p	HIVEP3			hsa-miR-203a-5p	ZNF282
hsa-miR-203a-3p	KCNN3			hsa-miR-203a-5p	PAN2
hsa-miR-203a-3p	RPS6KB1			hsa-miR-203a-5p	MMP13
hsa-miR-203a-3p	PAPOLA			hsa-miR-203a-5p	TTC14
hsa-miR-203a-3p	C1GALT1			hsa-miR-203a-5p	CNRIP1
hsa-miR-203a-3p	PITPNC1			hsa-miR-203a-5p	COL25A1
hsa-miR-203a-3p	GPC4			hsa-miR-203a-5p	C3orf56
hsa-miR-203a-3p	NCOA5			hsa-miR-203a-5p	DCUN1D3
hsa-miR-203a-3p	CRISP3			hsa-miR-203a-5p	PDGFA
hsa-miR-203a-3p	PKNOX1			hsa-miR-203a-5p	F9
hsa-miR-203a-3p	OMD			hsa-miR-203a-5p	CALD1
hsa-miR-203a-3p	RDH12			hsa-miR-203a-5p	SLC6A16
hsa-miR-203a-3p	S100A7A			hsa-miR-203a-5p	PPTC7
hsa-miR-203a-3p	GPR158			hsa-miR-203a-5p	TAP1
hsa-miR-203a-3p	ARSB			hsa-miR-203a-5p	SPAG7
hsa-miR-203a-3p	TAF5			hsa-miR-203a-5p	CWC25
hsa-miR-203a-3p	EPB41L2			hsa-miR-203a-5p	TSC22D2
hsa-miR-203a-3p	STS			hsa-miR-203a-5p	TMEM180
hsa-miR-203a-3p	SIK2			hsa-miR-203a-5p	C1orf147
hsa-miR-203a-3p	FZD4			hsa-miR-203a-5p	IL7R
hsa-miR-203a-3p	GNAO1			hsa-miR-203a-5p	HMCN1
hsa-miR-203a-3p	DUS4L			hsa-miR-203a-5p	COLQ
hsa-miR-203a-3p	TECPR1			hsa-miR-203a-5p	C9orf152
hsa-miR-203a-3p	REG3G			hsa-miR-203a-5p	TP63
hsa-miR-203a-3p	DLEU7			hsa-miR-203a-5p	C3orf52
hsa-miR-203a-3p	ZNF154			hsa-miR-203a-5p	ENTPD6
hsa-miR-203a-3p	KRTAP4-11			hsa-miR-203a-5p	RP11-1396O13.13
hsa-miR-203a-3p	CDH19			hsa-miR-203a-5p	MSANTD3
hsa-miR-203a-3p	DDAH1			hsa-miR-203a-5p	COL9A1
hsa-miR-203a-3p	C1orf21			hsa-miR-203a-5p	GPC3
hsa-miR-203a-3p	AGTR2			hsa-miR-203a-5p	TMEM239
hsa-miR-203a-3p	MYZAP			hsa-miR-203a-5p	BLOC1S6
hsa-miR-203a-3p	FBXO43			hsa-miR-203a-5p	SLC25A21-AS1
hsa-miR-203a-3p	IRS2			hsa-miR-203a-5p	ADRA1A
hsa-miR-203a-3p	TECPR2			hsa-miR-203a-5p	FAM49A
hsa-miR-203a-3p	RTL5			hsa-miR-203a-5p	ELOVL5
hsa-miR-203a-3p	LPO			hsa-miR-203a-5p	SERPINA9
hsa-miR-203a-3p	OTUD6B			hsa-miR-203a-5p	IFNLR1
hsa-miR-203a-3p	KIF5B			hsa-miR-203a-5p	SLAIN1
hsa-miR-203a-3p	FAM19A2			hsa-miR-203a-5p	TCHP
hsa-miR-203a-3p	FIP1L1			hsa-miR-203a-5p	PHGR1
hsa-miR-203a-3p	MB21D2			hsa-miR-203a-5p	KRT4
hsa-miR-203a-3p	NEFL			hsa-miR-203a-5p	ZBTB22
hsa-miR-203a-3p	NETO2			hsa-miR-203a-5p	NUTF2
hsa-miR-203a-3p	OR9Q1			hsa-miR-203a-5p	AC132872.2
hsa-miR-203a-3p	RSBN1			hsa-miR-203a-5p	ZSCAN31
hsa-miR-203a-3p	PARM1			hsa-miR-203a-5p	FNDC9
hsa-miR-203a-3p	CPSF2			hsa-miR-203a-5p	COMMD3
hsa-miR-203a-3p	ATE1			hsa-miR-203a-5p	CTSH
hsa-miR-203a-3p	MAP10			hsa-miR-203a-5p	ZC3H12B
hsa-miR-203a-5p	TSC22D2			hsa-miR-203a-5p	PLIN4
hsa-miR-203a-5p	JAG1			hsa-miR-203a-5p	FAM161B
hsa-miR-203a-5p	ZNRF3			hsa-miR-203a-5p	OLIG2
hsa-miR-203a-5p	SH3BGRL			hsa-miR-203a-5p	FAM169B
hsa-miR-203a-5p	ABHD12B			hsa-miR-203a-5p	CER1
hsa-miR-203a-5p	WIPF1			hsa-miR-203a-5p	LCT
hsa-miR-203a-5p	CSGALNACT2			hsa-miR-203a-5p	FZD3
hsa-miR-203a-5p	CCER1			hsa-miR-203a-5p	WBP1L
hsa-miR-203a-5p	CDKL2			hsa-miR-203a-5p	CDH5
hsa-miR-203a-5p	MAP4K3			hsa-miR-203a-5p	VGLL3
hsa-miR-203a-5p	PTPN14			hsa-miR-203a-5p	HDAC8
hsa-miR-203a-5p	ERBIN			hsa-miR-203a-5p	RAD51L3-RFFL
hsa-miR-203a-5p	PPFIA2			hsa-miR-203a-5p	ZNF75A
hsa-miR-203a-5p	ELOVL5			hsa-miR-203a-5p	ZNF74
hsa-miR-203a-5p	LASP1			hsa-miR-203a-5p	C22orf46
hsa-miR-203a-5p	PFKFB3			hsa-miR-203a-5p	PIWIL2
hsa-miR-203a-5p	EPHA3			hsa-miR-203a-5p	C14orf144
hsa-miR-203a-5p	KLF11			hsa-miR-203a-5p	ZNRF3
hsa-miR-203a-5p	ZC3H6			hsa-miR-203a-5p	ADRA2B
hsa-miR-203a-5p	CATSPERE			hsa-miR-203a-5p	PRKCD
hsa-miR-203a-5p	FAM102A			hsa-miR-203a-5p	FAM63B
hsa-miR-203a-5p	ZBTB4			hsa-miR-203a-5p	SIK2
hsa-miR-203a-5p	GRASP			hsa-miR-203a-5p	PDXP
hsa-miR-203a-5p	NBPF1			hsa-miR-203a-5p	RPS6KA2
hsa-miR-203a-5p	VIT			hsa-miR-203a-5p	SPTLC2
hsa-miR-203a-5p	RTL6			hsa-miR-203a-5p	RAB5A
hsa-miR-203a-5p	DIP2B			hsa-miR-203a-5p	PTPRN2
hsa-miR-203a-5p	CCL2			hsa-miR-203a-5p	SDF4
hsa-miR-203a-5p	BTG2			hsa-miR-203a-5p	ZNF268
hsa-miR-203a-5p	ARMC1			hsa-miR-203a-5p	ZNF677
hsa-miR-203a-5p	COLQ			hsa-miR-203a-5p	PTPRF
hsa-miR-203a-5p	MICAL3			hsa-miR-203a-5p	PFN1
hsa-miR-203a-5p	ABHD3			hsa-miR-203a-5p	DTNA
hsa-miR-203a-5p	DTNA			hsa-miR-203a-5p	PRKAA2
hsa-miR-203a-5p	APAF1			hsa-miR-203a-5p	HDGFRP3
hsa-miR-203a-5p	PHLDA1			hsa-miR-203a-5p	NKIRAS2
hsa-miR-203a-5p	IGF1R			hsa-miR-203a-5p	CDK8
hsa-miR-203a-5p	MEX3C			hsa-miR-203a-5p	NRIP3
hsa-miR-203a-5p	CCDC113			hsa-miR-203a-5p	CD34
hsa-miR-203a-5p	KBTBD2			hsa-miR-203a-5p	MTPN
hsa-miR-203a-5p	CREBRF			hsa-miR-203a-5p	CCDC43
hsa-miR-203a-5p	PPTC7			hsa-miR-203a-5p	UNC5D
hsa-miR-203a-5p	EPC1			hsa-miR-203a-5p	MOGS
hsa-miR-203a-5p	CDKL1			hsa-miR-203a-5p	FAM131A
hsa-miR-203a-5p	ABCC4			hsa-miR-203a-5p	KCTD21
hsa-miR-203a-5p	TUBD1			hsa-miR-203a-5p	PUS3
hsa-miR-203a-5p	TBP			hsa-miR-203a-5p	ZCCHC16
hsa-miR-203a-5p	SINHCAF			hsa-miR-203a-5p	SLC25A4
hsa-miR-203a-5p	CCNG1			hsa-miR-203a-5p	ERBB2IP
hsa-miR-203a-5p	UBE2D3			hsa-miR-203a-5p	TUBGCP5
hsa-miR-203a-5p	FRAS1			hsa-miR-203a-5p	BCL2L1
hsa-miR-203a-5p	CEMIP			hsa-miR-203a-5p	TP53RK
hsa-miR-203a-5p	RNF11			hsa-miR-203a-5p	GOLT1A
hsa-miR-203a-5p	ANKRD44			hsa-miR-203a-5p	AARS
hsa-miR-203a-5p	CDH6			hsa-miR-203a-5p	SOAT1
hsa-miR-203a-5p	CNOT6L			hsa-miR-203a-5p	EYA3
hsa-miR-203a-5p	AARS			hsa-miR-203a-5p	SAMD12
hsa-miR-203a-5p	ZNF800			hsa-miR-203a-5p	DACH1
hsa-miR-203a-5p	C1QTNF6			hsa-miR-203a-5p	BOLL
hsa-miR-203a-5p	NT5E			hsa-miR-203a-5p	PHACTR4
hsa-miR-203a-5p	KRIT1			hsa-miR-203a-5p	GPR110
hsa-miR-203a-5p	HMBOX1			hsa-miR-203a-5p	SRSF5
hsa-miR-203a-5p	ERBB4			hsa-miR-203a-5p	GABRG1
hsa-miR-203a-5p	LNX2			hsa-miR-203a-5p	KANK3
hsa-miR-203a-5p	BSDC1			hsa-miR-203a-5p	CYP27B1
hsa-miR-203a-5p	CIITA			hsa-miR-203a-5p	L2HGDH
hsa-miR-203a-5p	ZNF302			hsa-miR-203a-5p	RAPGEF5
hsa-miR-203a-5p	RERGL			hsa-miR-203a-5p	MSS51
hsa-miR-203a-5p	IRAK3			hsa-miR-203a-5p	RDH8
hsa-miR-203a-5p	FAM84B			hsa-miR-203a-5p	CXCR2
hsa-miR-203a-5p	MMP13			hsa-miR-203a-5p	ACOT9
hsa-miR-203a-5p	HIST2H2BF			hsa-miR-203a-5p	ATP2C1
hsa-miR-203a-5p	FOXN2			hsa-miR-203a-5p	C14orf119
hsa-miR-203a-5p	CRMP1			hsa-miR-203a-5p	PCSK5
hsa-miR-203a-5p	AMER1			hsa-miR-203a-5p	ZBTB4
hsa-miR-203a-5p	PIN1			hsa-miR-203a-5p	USP26
hsa-miR-203a-5p	DCUN1D3			hsa-miR-203a-5p	SNAPC3
hsa-miR-203a-5p	TGFBR1			hsa-miR-203a-5p	MYO3B
hsa-miR-203a-5p	HTR2C			hsa-miR-203a-5p	NBPF20
hsa-miR-203a-5p	PCYOX1			hsa-miR-203a-5p	C1GALT1C1
hsa-miR-203a-5p	ARHGAP42			hsa-miR-203a-5p	L3MBTL2
hsa-miR-203a-5p	GLI3			hsa-miR-203a-5p	ALAS2
hsa-miR-203a-5p	AHCTF1			hsa-miR-203a-5p	RTKN2
hsa-miR-203a-5p	ATXN1			hsa-miR-203a-5p	PDE7A
hsa-miR-203a-5p	DNMT3A			hsa-miR-203a-5p	NKX2-1
hsa-miR-203a-5p	DPY19L2			hsa-miR-203a-5p	ZSCAN12
hsa-miR-203a-5p	PAX9			hsa-miR-203a-5p	AARD
hsa-miR-203a-5p	RNF115			hsa-miR-203a-5p	HS2ST1
hsa-miR-203a-5p	CAPZA1			hsa-miR-203a-5p	APAF1
hsa-miR-203a-5p	DPP10			hsa-miR-203a-5p	XAGE1C
hsa-miR-203a-5p	TTC14			hsa-miR-203a-5p	THEMIS2
hsa-miR-203a-5p	BRAP			hsa-miR-203a-5p	PRY
hsa-miR-203a-5p	RDX			hsa-miR-203a-5p	GTF2IRD2
hsa-miR-203a-5p	TAF5			hsa-miR-203a-5p	XAGE1B
hsa-miR-203a-5p	PLCB1			hsa-miR-203a-5p	ONECUT2
hsa-miR-203a-5p	LMLN			hsa-miR-203a-5p	GTF2IRD2B
hsa-miR-203a-5p	CAVIN2			hsa-miR-203a-5p	PIGY
hsa-miR-203a-5p	COL23A1			hsa-miR-203a-5p	XAGE1A
hsa-miR-203a-5p	ULBP1			hsa-miR-203a-5p	XAGE1D
hsa-miR-203a-5p	CHCHD7			hsa-miR-203a-5p	XAGE1E
hsa-miR-203a-5p	PATZ1			hsa-miR-203a-5p	MADCAM1
hsa-miR-203a-5p	JPH3			hsa-miR-203a-5p	PAN3
hsa-miR-203a-5p	ZBTB7A			hsa-miR-203a-5p	THAP11
hsa-miR-203a-5p	MARCKS			hsa-miR-203a-5p	RFFL
hsa-miR-203a-5p	TEAD1			hsa-miR-203a-5p	CRK
hsa-miR-203a-5p	ZNF652			hsa-miR-203a-5p	PRY2
hsa-miR-203a-5p	SH3TC2			hsa-miR-203a-5p	RIPK1
hsa-miR-203a-5p	NPR3			hsa-miR-203a-5p	SMAP2
hsa-miR-203a-5p	ABCB9			hsa-miR-203a-5p	GPRIN3
hsa-miR-203a-5p	HORMAD2			hsa-miR-203a-5p	EFEMP1
hsa-miR-203a-5p	TCERG1			hsa-miR-203a-5p	AC010441.1
hsa-miR-203a-5p	SHROOM4			hsa-miR-203a-5p	BIN2
hsa-miR-203a-5p	PLIN4			hsa-miR-203a-5p	PABPC1L2B
hsa-miR-203a-5p	CYBB			hsa-miR-203a-5p	RDM1
hsa-miR-203a-5p	CYLD			hsa-miR-203a-5p	GPD1L
hsa-miR-203a-5p	BBOF1			hsa-miR-203a-5p	HOOK1
hsa-miR-203a-5p	UBA3			hsa-miR-203a-5p	CELF2
hsa-miR-203a-5p	METTL8			hsa-miR-203a-5p	LPGAT1
hsa-miR-203a-5p	NR2F2			hsa-miR-203a-5p	CASC4
hsa-miR-203a-5p	TMX2			hsa-miR-203a-5p	ZIC3
hsa-miR-203a-5p	SOAT1			hsa-miR-203a-5p	DPAGT1
hsa-miR-203a-5p	TP63			hsa-miR-203a-5p	PABPC1L2A
hsa-miR-203a-5p	SHMT1			hsa-miR-203a-5p	GUCD1
hsa-miR-203a-5p	VAMP3			hsa-miR-203a-5p	CORO2A
hsa-miR-203a-5p	FEM1C			hsa-miR-203a-5p	ATF3
hsa-miR-203a-5p	TAB2			hsa-miR-203a-5p	TRPC3
hsa-miR-203a-5p	ALG6			hsa-miR-203a-5p	EDA
hsa-miR-203a-5p	ERI2			hsa-miR-203a-5p	MCF2
hsa-miR-203a-5p	MXD1			hsa-miR-203a-5p	NCS1
hsa-miR-203a-5p	PAN3			hsa-miR-203a-5p	ATP6V1G1
hsa-miR-203a-5p	KDM7A			hsa-miR-203a-5p	ALOX15B
hsa-miR-203a-5p	ARID4A			hsa-miR-203a-5p	NRXN3
hsa-miR-203a-5p	JAM2			hsa-miR-203a-5p	CHRD
hsa-miR-203a-5p	C14orf132			hsa-miR-203a-5p	NCK2
hsa-miR-203a-5p	ENDOV			hsa-miR-203a-5p	ACPL2
hsa-miR-203a-5p	DNAJA2			hsa-miR-203a-5p	CHRM3
hsa-miR-203a-5p	ZNF786			hsa-miR-203a-5p	CTDSPL
hsa-miR-203a-5p	IL7R			hsa-miR-203a-5p	FOXN4
hsa-miR-203a-5p	MOAP1			hsa-miR-203a-5p	OVOL1
hsa-miR-203a-5p	SMAP2			hsa-miR-203a-5p	PRPH2
hsa-miR-203a-5p	CDH8			hsa-miR-203a-5p	PDPK1
hsa-miR-203a-5p	NCOA4			hsa-miR-203a-5p	CYB5D1
hsa-miR-203a-5p	SLAIN1			hsa-miR-203a-5p	CEACAM6
hsa-miR-203a-5p	BIRC6			hsa-miR-203a-5p	FUT1
hsa-miR-203a-5p	ABCA1			hsa-miR-203a-5p	TEAD1
hsa-miR-203a-5p	CDK8			hsa-miR-203a-5p	UGT8
hsa-miR-203a-5p	LYSMD3			hsa-miR-203a-5p	COX20
hsa-miR-203a-5p	RBM39			hsa-miR-203a-5p	STAT4
hsa-miR-203a-5p	ADRA2B			hsa-miR-203a-5p	PKIG
hsa-miR-203a-5p	FAM199X			hsa-miR-203a-5p	LMAN1
hsa-miR-203a-5p	ECSCR			hsa-miR-203a-5p	RIOK3
hsa-miR-203a-5p	TMEM132B			hsa-miR-203a-5p	GPR55
hsa-miR-203a-5p	NAA20			hsa-miR-203a-5p	DPP10
hsa-miR-203a-5p	PHACTR2			hsa-miR-203a-5p	RAP2A
hsa-miR-203a-5p	RPS6KA6			hsa-miR-203a-5p	SLMO2
hsa-miR-203a-5p	EPB41L4B			hsa-miR-203a-5p	ZNF654
hsa-miR-203a-5p	DDX3X			hsa-miR-203a-5p	TAX1BP3
hsa-miR-203a-5p	KCNAB1			hsa-miR-203a-5p	GPR62
hsa-miR-203a-5p	MISP			hsa-miR-203a-5p	LRRTM4
hsa-miR-203a-5p	TMEM196			hsa-miR-203a-5p	PTPN14
hsa-miR-203a-5p	LRRFIP1			hsa-miR-203a-5p	YWHAG
hsa-miR-203a-5p	SLC25A23			hsa-miR-203a-5p	NAT1
hsa-miR-203a-5p	DPYSL5			hsa-miR-203a-5p	NBPF3
hsa-miR-203a-5p	PGGT1B			hsa-miR-203a-5p	PADI3
hsa-miR-203a-5p	HEYL			hsa-miR-203a-5p	TPBGL
hsa-miR-203a-5p	ADRA1A			hsa-miR-203a-5p	HMBOX1
hsa-miR-203a-5p	SLC16A13			hsa-miR-203a-5p	UBAP1
hsa-miR-203a-5p	GAREM2			hsa-miR-203a-5p	RNF112
hsa-miR-203a-5p	CLCN6			hsa-miR-203a-5p	ARHGEF15
hsa-miR-203a-5p	FRS2			hsa-miR-203a-5p	DNAJC5
hsa-miR-203a-5p	PCMTD2			hsa-miR-203a-5p	ZNF827
hsa-miR-203a-5p	FADS1			hsa-miR-203a-5p	TEX261
hsa-miR-203a-5p	TRPC3			hsa-miR-203a-5p	ELOVL2
hsa-miR-203a-5p	CTAGE8			hsa-miR-203a-5p	GJA9
hsa-miR-203a-5p	ROBO1			hsa-miR-203a-5p	AC069547.1
hsa-miR-203a-5p	MSL3			hsa-miR-203a-5p	GABRA4
hsa-miR-203a-5p	MAP3K8			hsa-miR-203a-5p	CNTD2
hsa-miR-203a-5p	SLC22A6			hsa-miR-203a-5p	UEVLD
hsa-miR-203a-5p	ZFHX3			hsa-miR-203a-5p	NAP1L4
hsa-miR-203a-5p	NBEAL1			hsa-miR-203a-5p	GLI3
hsa-miR-203a-5p	ZNF441			hsa-miR-203a-5p	RPS6KA6
hsa-miR-203a-5p	UHRF1BP1			hsa-miR-203a-5p	SLC35F1
hsa-miR-203a-5p	ZNF716			hsa-miR-203a-5p	C2orf80
hsa-miR-203a-5p	KCTD11			hsa-miR-203a-5p	REEP5
hsa-miR-203a-5p	LRRTM3			hsa-miR-203a-5p	FAM199X
hsa-miR-203a-5p	C12orf76			hsa-miR-203a-5p	ASCC3
hsa-miR-203a-5p	KCTD21			hsa-miR-203a-5p	IRAK4
hsa-miR-203a-5p	PDE7A			hsa-miR-203a-5p	KLK9
hsa-miR-203a-5p	SLF2			hsa-miR-203a-5p	ATPAF1
hsa-miR-203a-5p	PLEKHA5			hsa-miR-203a-5p	ACSL1
hsa-miR-203a-5p	TJP1			hsa-miR-203a-5p	UROS
hsa-miR-203a-5p	MTPN			hsa-miR-203a-5p	PRR26
hsa-miR-203a-5p	TRIM21			hsa-miR-203a-5p	NANOS2
hsa-miR-203a-5p	GRID2			hsa-miR-203a-5p	ANKRD55
hsa-miR-203a-5p	MCUR1			hsa-miR-203a-5p	ZNF8
hsa-miR-203a-5p	ETV3			hsa-miR-203a-5p	KCNB1
hsa-miR-203a-5p	PLPPR1			hsa-miR-203a-5p	SLC6A6
hsa-miR-203a-5p	CHRD			hsa-miR-203a-5p	RIC8B
hsa-miR-203a-5p	GPD1L			hsa-miR-203a-5p	PCDH11Y
hsa-miR-203a-5p	CACNA1C			hsa-miR-203a-5p	C4orf26
hsa-miR-203a-5p	LYN			hsa-miR-203a-5p	COL23A1
hsa-miR-203a-5p	CWC25			hsa-miR-203a-5p	PRR20C
hsa-miR-203a-5p	RFFL			hsa-miR-203a-5p	JAM2
hsa-miR-203a-5p	SLC30A10			hsa-miR-203a-5p	PRR20B
hsa-miR-203a-5p	GINS3			hsa-miR-203a-5p	PCDH19
hsa-miR-203a-5p	TP53RK			hsa-miR-203a-5p	PDXDC1
hsa-miR-203a-5p	CD99			hsa-miR-203a-5p	GAB3
hsa-miR-203a-5p	TUB			hsa-miR-203a-5p	PRR20D
hsa-miR-203a-5p	RBFOX2			hsa-miR-203a-5p	PRR20A
hsa-miR-203a-5p	ENAH			hsa-miR-203a-5p	PRR20E
hsa-miR-203a-5p	LDAH			hsa-miR-203a-5p	P4HTM
hsa-miR-203a-5p	PCK1			hsa-miR-203a-5p	CST3
hsa-miR-203a-5p	PIGQ			hsa-miR-203a-5p	TAL1
hsa-miR-203a-5p	MYO3B			hsa-miR-203a-5p	ADM2
hsa-miR-203a-5p	KLHDC10			hsa-miR-203a-5p	PAK1
hsa-miR-203a-5p	TPM3			hsa-miR-203a-5p	TBX5
hsa-miR-203a-5p	LUC7L3			hsa-miR-203a-5p	TSPAN12
hsa-miR-203a-5p	ZNF597			hsa-miR-203a-5p	SYCP2
hsa-miR-203a-5p	SLC47A2			hsa-miR-203a-5p	ZNF716
hsa-miR-203a-5p	ANKRD23			hsa-miR-203a-5p	MRPS18B
hsa-miR-203a-5p	GATC			hsa-miR-203a-5p	HOMEZ
hsa-miR-203a-5p	ACSM3			hsa-miR-203a-5p	FZR1
hsa-miR-203a-5p	C7orf57			hsa-miR-203a-5p	NAA11
hsa-miR-203a-5p	FYCO1			hsa-miR-203a-5p	RASA4B
hsa-miR-203a-5p	SLC5A3			hsa-miR-203a-5p	IER3
hsa-miR-203a-5p	RGS7BP			hsa-miR-203a-5p	ASTN1
hsa-miR-203a-5p	ZNF821			hsa-miR-203a-5p	EIF3C
hsa-miR-203a-5p	STOX1			hsa-miR-203a-5p	EIF3CL
hsa-miR-203a-5p	MEIS2			hsa-miR-203a-5p	FKBP1B
hsa-miR-203a-5p	PTPRF			hsa-miR-203a-5p	FAM107A
hsa-miR-203a-5p	BAZ2B			hsa-miR-203a-5p	GRID2
hsa-miR-203a-5p	EDC3			hsa-miR-203a-5p	DNAJA2
hsa-miR-203a-5p	NBPF9			hsa-miR-203a-5p	FBLN5
hsa-miR-203a-5p	NBPF20			hsa-miR-203a-5p	VPS52
hsa-miR-203a-5p	NBPF8			hsa-miR-203a-5p	EDNRA
hsa-miR-203a-5p	LSM14B			hsa-miR-203a-5p	RDX
hsa-miR-203a-5p	PTAR1			hsa-miR-203a-5p	SENP1
hsa-miR-203a-5p	NBPF14			hsa-miR-203a-5p	RAB3IP
hsa-miR-203a-5p	FAM168A			hsa-miR-203a-5p	ZC3H18
hsa-miR-203a-5p	SRA1			hsa-miR-203a-5p	SLCO1A2
hsa-miR-203a-5p	RBM5			hsa-miR-203a-5p	GDI2
hsa-miR-203a-5p	CXADR			hsa-miR-203a-5p	TMEM97
hsa-miR-203a-5p	DNAJC5			hsa-miR-203a-5p	RNF115
hsa-miR-203a-5p	DACH1			hsa-miR-203a-5p	RCVRN
hsa-miR-203a-5p	TCF3			hsa-miR-203a-5p	HGF
hsa-miR-203a-5p	NBPF15			hsa-miR-203a-5p	PROKR2
hsa-miR-203a-5p	ATP6V1E2			hsa-miR-203a-5p	PGD
hsa-miR-203a-5p	ZNF445			hsa-miR-203a-5p	TBC1D9B
hsa-miR-203a-5p	RNF217			hsa-miR-203a-5p	SLC16A2
hsa-miR-203a-5p	FAM124A			hsa-miR-203a-5p	BTN2A1
hsa-miR-203a-5p	MECP2			hsa-miR-203a-5p	C7orf25
hsa-miR-203a-5p	TRMT9B			hsa-miR-203a-5p	FAM178A
hsa-miR-203a-5p	BLOC1S5			hsa-miR-203a-5p	KIAA1199
hsa-miR-203a-5p	SCGB1A1			hsa-miR-203a-5p	CREBRF
hsa-miR-203a-5p	PAPPA			hsa-miR-203a-5p	EFNA2
hsa-miR-203a-5p	GABRA4			hsa-miR-203a-5p	DIXDC1
hsa-miR-203a-5p	PRKCD			hsa-miR-203a-5p	SPATA6
hsa-miR-203a-5p	FAM86C1			hsa-miR-203a-5p	AHCTF1
hsa-miR-203a-5p	SERPINB7			hsa-miR-203a-5p	PM20D1
hsa-miR-203a-5p	SORL1			hsa-miR-203a-5p	GXYLT1
hsa-miR-203a-5p	CASP3			hsa-miR-203a-5p	DLG2
hsa-miR-203a-5p	VGLL3			hsa-miR-203a-5p	MAT1A
hsa-miR-203a-5p	SPATA6			hsa-miR-203a-5p	SCN7A
hsa-miR-203a-5p	NBPF11			hsa-miR-203a-5p	GDPD1
hsa-miR-203a-5p	ZNF704			hsa-miR-203a-5p	FAM35A
hsa-miR-203a-5p	IPCEF1			hsa-miR-203a-5p	XAGE5
hsa-miR-203a-5p	ONECUT2			hsa-miR-203a-5p	DHRS12
hsa-miR-203a-5p	SNN			hsa-miR-203a-5p	POLR3H
hsa-miR-203a-5p	MKRN1			hsa-miR-203a-5p	ITK
hsa-miR-203a-5p	STAG1			hsa-miR-203a-5p	HFM1
hsa-miR-203a-5p	FEM1B			hsa-miR-203a-5p	PNPLA7
hsa-miR-203a-5p	PXMP4			hsa-miR-203a-5p	POLR2D
hsa-miR-203a-5p	RAPGEF6			hsa-miR-203a-5p	EFNA1
hsa-miR-203a-5p	LAMA1			hsa-miR-203a-5p	SPOCK1
hsa-miR-203a-5p	RABEP1			hsa-miR-203a-5p	DOK2
hsa-miR-203a-5p	RIMKLA			hsa-miR-203a-5p	BCL2L15
hsa-miR-203a-5p	NKIRAS2			hsa-miR-203a-5p	CADM3
hsa-miR-203a-5p	SAXO1			hsa-miR-203a-5p	MAP3K8
hsa-miR-203a-5p	TEP1			hsa-miR-203a-5p	RCN2
hsa-miR-203a-5p	PRDX3			hsa-miR-203a-5p	GOT2
hsa-miR-203a-5p	DMRT2			hsa-miR-203a-5p	MTSS1
hsa-miR-203a-5p	MTSS1			hsa-miR-203a-5p	SEC22C
hsa-miR-203a-5p	DPP4			hsa-miR-203a-5p	CDH19
hsa-miR-203a-5p	IFT43			hsa-miR-203a-5p	CCL1
hsa-miR-203a-5p	LDB3			hsa-miR-203a-5p	TSGA13
hsa-miR-203a-5p	BNC2			hsa-miR-203a-5p	NYNRIN
hsa-miR-203a-5p	SF3B2			hsa-miR-203a-5p	WIPI1
hsa-miR-203a-5p	C5orf51			hsa-miR-203a-5p	MRAS
hsa-miR-203a-5p	TMEM120B			hsa-miR-203a-5p	NOL12
hsa-miR-203a-5p	KLHL9			hsa-miR-203a-5p	ALKBH3
hsa-miR-203a-5p	ARFGAP3			hsa-miR-203a-5p	CFTR
hsa-miR-203a-5p	WIPF2			hsa-miR-203a-5p	ARFGAP3
hsa-miR-203a-5p	SLC1A7			hsa-miR-203a-5p	LIMD2
hsa-miR-203a-5p	RBSN			hsa-miR-203a-5p	DUOXA2
hsa-miR-203a-5p	ARHGEF15			hsa-miR-203a-5p	AGAP1
hsa-miR-203a-5p	MESD			hsa-miR-203a-5p	PLEKHG1
hsa-miR-203a-5p	NIT1			hsa-miR-203a-5p	ROBO4
hsa-miR-203a-5p	GAS8			hsa-miR-203a-5p	CCNF
hsa-miR-203a-5p	MAVS			hsa-miR-203a-5p	ACAD11
hsa-miR-203a-5p	RASGRF1			hsa-miR-203a-5p	TP53INP2
hsa-miR-203a-5p	GLUD2			hsa-miR-203a-5p	ST8SIA2
hsa-miR-203a-5p	SPAG7			hsa-miR-203a-5p	XKR6
hsa-miR-203a-5p	CAMK2N1			hsa-miR-203a-5p	STON1
hsa-miR-203a-5p	CLEC17A			hsa-miR-203a-5p	KIFAP3
hsa-miR-203a-5p	TPCN1			hsa-miR-203a-5p	TRIM31
hsa-miR-203a-5p	SERINC4			hsa-miR-203a-5p	AC023632.1
hsa-miR-203a-5p	NTMT1			hsa-miR-203a-5p	POMGNT1
hsa-miR-203a-5p	GSPT1			hsa-miR-203a-5p	BEND4
hsa-miR-203a-5p	HYAL1			hsa-miR-203a-5p	CTD-2140B24.4
hsa-miR-203a-5p	SLC6A2			hsa-miR-203a-5p	HPRT1
hsa-miR-203a-5p	KNCN			hsa-miR-203a-5p	RIC3
hsa-miR-203a-5p	ADGRF3			hsa-miR-203a-5p	KCTD7
hsa-miR-203a-5p	CLDN11			hsa-miR-203a-5p	TBC1D13
hsa-miR-203a-5p	GPATCH2L			hsa-miR-203a-5p	CNKSR2
hsa-miR-203a-5p	ZNF582			hsa-miR-203a-5p	SMYD3
hsa-miR-203a-5p	BEAN1			hsa-miR-203a-5p	FAM32A
hsa-miR-203a-5p	CENPK			hsa-miR-203a-5p	TOX3
hsa-miR-203a-5p	CALCR			hsa-miR-203a-5p	EVX2
hsa-miR-203a-5p	BID			hsa-miR-203a-5p	AC138655.1
hsa-miR-203a-5p	SHOX			hsa-miR-203a-5p	RP11-1118M6.1
hsa-miR-203a-5p	CREB5			hsa-miR-203a-5p	AC084121.16
hsa-miR-203a-5p	MUC13			hsa-miR-203a-5p	THUMPD1
hsa-miR-203a-5p	PRKX			hsa-miR-203a-5p	PAPPA
hsa-miR-203a-5p	ZC3HAV1			hsa-miR-203a-5p	FAM102A
hsa-miR-203a-5p	MPRIP			hsa-miR-203a-5p	PRIM1
hsa-miR-203a-5p	SH3GLB1			hsa-miR-203a-5p	HLA-DMA
hsa-miR-203a-5p	RIOK2			hsa-miR-203a-5p	CBLN2
hsa-miR-203a-5p	TSHZ1			hsa-miR-203a-5p	ACAA1
hsa-miR-203a-5p	GABRA1			hsa-miR-203a-5p	GRSF1
hsa-miR-203a-5p	JADE2			hsa-miR-203a-5p	UGDH
hsa-miR-203a-5p	TSHZ2			hsa-miR-203a-5p	SIRPG
hsa-miR-203a-5p	IGSF3			hsa-miR-203a-5p	TBXA2R
hsa-miR-203a-5p	ATG10			hsa-miR-203a-5p	PYURF
hsa-miR-203a-5p	AADACL3			hsa-miR-203a-5p	TMEM74
hsa-miR-203b-3p	PIGH			hsa-miR-203a-5p	GAREML
hsa-miR-203b-3p	PXDN			hsa-miR-203a-5p	GSTM1
hsa-miR-203b-3p	MIER1			hsa-miR-203a-5p	C9orf38
hsa-miR-203b-3p	PRPF38A			hsa-miR-203a-5p	LLGL1
hsa-miR-203b-3p	CRLS1			hsa-miR-203a-5p	NBPF12
hsa-miR-203b-3p	STYX			hsa-miR-203a-5p	VPS45
hsa-miR-203b-3p	AZIN1			hsa-miR-203a-5p	H3F3C
hsa-miR-203b-3p	ACVR1			hsa-miR-203a-5p	NUP62
hsa-miR-203b-3p	SRP72			hsa-miR-203a-5p	ATG10
hsa-miR-203b-3p	FBXL17			hsa-miR-203a-5p	TAX1BP1
hsa-miR-203b-3p	GATAD2B			hsa-miR-203a-5p	FAM27D1
hsa-miR-203b-3p	MDGA2			hsa-miR-203a-5p	BNC2
hsa-miR-203b-3p	KCNA4			hsa-miR-203a-5p	EFCAB2
hsa-miR-203b-3p	ETNK1			hsa-miR-203a-5p	IQCE
hsa-miR-203b-3p	CD164			hsa-miR-203a-5p	C1orf220
hsa-miR-203b-3p	KIF2A			hsa-miR-203a-5p	GRID1
hsa-miR-203b-3p	ONECUT2			hsa-miR-203a-5p	CYP1A2
hsa-miR-203b-3p	SRSF10			hsa-miR-203a-5p	BROX
hsa-miR-203b-3p	PLA2G4A			hsa-miR-203a-5p	SEC14L2
hsa-miR-203b-3p	SRSF2			hsa-miR-203a-5p	LEFTY2
hsa-miR-203b-3p	LCORL			hsa-miR-203a-5p	DPYSL2
hsa-miR-203b-3p	ELL2			hsa-miR-203a-5p	SPRY1
hsa-miR-203b-3p	MBNL2			hsa-miR-203a-5p	MARS2
hsa-miR-203b-3p	DAZAP2			hsa-miR-203a-5p	PAEP
hsa-miR-203b-3p	UNC13C			hsa-miR-203a-5p	SECTM1
hsa-miR-203b-3p	FNIP2			hsa-miR-203a-5p	C7orf31
hsa-miR-203b-3p	SFTA3			hsa-miR-203a-5p	SLC35F2
hsa-miR-203b-3p	SERTAD2			hsa-miR-203a-5p	PLEKHA3
hsa-miR-203b-3p	HNRNPD			hsa-miR-203a-5p	ACVR1C
hsa-miR-203b-3p	ATXN2L			hsa-miR-203a-5p	CELF1
hsa-miR-203b-3p	FUT8			hsa-miR-203a-5p	ADAMTS5
hsa-miR-203b-3p	R3HDM1			hsa-miR-203a-5p	KLHL29
hsa-miR-203b-3p	KLHL11			hsa-miR-203a-5p	COG3
hsa-miR-203b-3p	NRG3			hsa-miR-203a-5p	FAM27E2
hsa-miR-203b-3p	CCDC82			hsa-miR-203a-5p	RNPC3
hsa-miR-203b-3p	TENT5A			hsa-miR-203a-5p	NCR1
hsa-miR-203b-3p	NECAP1			hsa-miR-203a-5p	FRRS1L
hsa-miR-203b-3p	ZNF768			hsa-miR-203a-5p	KCNMB3
hsa-miR-203b-3p	SFXN1			hsa-miR-203a-5p	CASP5
hsa-miR-203b-3p	KITLG			hsa-miR-203a-5p	CYP2U1
hsa-miR-203b-3p	SNX18			hsa-miR-203a-5p	NRBF2
hsa-miR-203b-3p	WBP11			hsa-miR-203a-5p	CCKBR
hsa-miR-203b-3p	RNF139			hsa-miR-203a-5p	TGFB3
hsa-miR-203b-3p	OXSR1			hsa-miR-203a-5p	GCLM
hsa-miR-203b-3p	COLGALT2			hsa-miR-203a-5p	KLHL5
hsa-miR-203b-3p	FYB2			hsa-miR-203a-5p	FOXN3
hsa-miR-203b-3p	PCTP			hsa-miR-203a-5p	CCDC146
hsa-miR-203b-3p	PIM3			hsa-miR-203a-5p	HNF1B
hsa-miR-203b-3p	AGXT2			hsa-miR-203a-5p	NFIA
hsa-miR-203b-3p	SNTG1			hsa-miR-203a-5p	TTC39C
hsa-miR-203b-3p	UBA6			hsa-miR-203a-5p	SSX3
hsa-miR-203b-3p	MMACHC			hsa-miR-203a-5p	SLC25A27
hsa-miR-203b-3p	LIN7A			hsa-miR-203a-5p	DPYSL5
hsa-miR-203b-3p	ASAP2			hsa-miR-203a-5p	C9orf47
hsa-miR-203b-3p	TIMM22			hsa-miR-203a-5p	AK4
hsa-miR-203b-3p	RAB39B			hsa-miR-203a-5p	SPOCD1
hsa-miR-203b-3p	PYROXD1			hsa-miR-203a-5p	FAM21D
hsa-miR-203b-3p	AKR1E2			hsa-miR-203a-5p	CTAGE1
hsa-miR-203b-3p	GNL1			hsa-miR-203a-5p	MCUR1
hsa-miR-203b-3p	ARG2			hsa-miR-203a-5p	INSL5
hsa-miR-203b-3p	TARDBP			hsa-miR-203a-5p	ZSCAN22
hsa-miR-203b-3p	FABP5			hsa-miR-203a-5p	GOLGA6D
hsa-miR-203b-3p	PSME4			hsa-miR-203a-5p	SLC28A1
hsa-miR-203b-3p	SESTD1			hsa-miR-203a-5p	NELL1
hsa-miR-203b-3p	C14orf28			hsa-miR-203a-5p	SLC35E2B
hsa-miR-203b-3p	EPHA7			hsa-miR-203a-5p	CDKN2AIP
hsa-miR-203b-3p	SLCO1A2			hsa-miR-203a-5p	ARIH1
hsa-miR-203b-3p	CSGALNACT1			hsa-miR-203a-5p	RAD51D
hsa-miR-203b-3p	RAB39A			hsa-miR-203a-5p	NCOA3
hsa-miR-203b-3p	RGS7			hsa-miR-203a-5p	COX6B2
hsa-miR-203b-3p	ASTN2			hsa-miR-203a-5p	PTPRD
hsa-miR-203b-3p	DCLK1			hsa-miR-203a-5p	EXO5
hsa-miR-203b-3p	UNC80			hsa-miR-203a-5p	SYNCRIP
hsa-miR-203b-3p	MIER3			hsa-miR-203a-5p	S1PR2
hsa-miR-203b-3p	C8orf44-SGK3			hsa-miR-203a-5p	GPR85
hsa-miR-203b-3p	SGK3			hsa-miR-203a-5p	CDH17
hsa-miR-203b-3p	CDK9			hsa-miR-203a-5p	FAM168A
hsa-miR-203b-3p	MRPS5			hsa-miR-203a-5p	ACER2
hsa-miR-203b-3p	BACH2			hsa-miR-203a-5p	EPGN
hsa-miR-203b-3p	DEFA5			hsa-miR-203a-5p	C12orf23
hsa-miR-203b-3p	MTHFD2			hsa-miR-203a-5p	CD99L2
hsa-miR-203b-3p	PPM1D			hsa-miR-203a-5p	DLEU7
hsa-miR-203b-3p	CRAMP1			hsa-miR-203a-5p	PLCB1
hsa-miR-203b-3p	RASSF6			hsa-miR-203a-5p	PHLPP1
hsa-miR-203b-3p	ZNF527			hsa-miR-203a-5p	ELF5
hsa-miR-203b-3p	GAN			hsa-miR-203a-5p	TCF20
hsa-miR-203b-3p	ATP8A1			hsa-miR-203a-5p	TTYH2
hsa-miR-203b-3p	KLHL14			hsa-miR-203a-5p	AGFG1
hsa-miR-203b-3p	SLC6A15			hsa-miR-203a-5p	ZNF362
hsa-miR-203b-3p	GPAT2			hsa-miR-203a-5p	SUN2
hsa-miR-203b-3p	NCAN			hsa-miR-203a-5p	LMO2
hsa-miR-203b-3p	ANTXR2			hsa-miR-203a-5p	VGLL2
hsa-miR-203b-3p	FMR1			hsa-miR-203a-5p	NT5E
hsa-miR-203b-3p	KCNMB4			hsa-miR-203a-5p	RNF11
hsa-miR-203b-3p	ZDHHC21			hsa-miR-203a-5p	SLC2A4RG
hsa-miR-203b-3p	UBFD1			hsa-miR-203a-5p	HERC6
hsa-miR-203b-3p	TMEM97			hsa-miR-203a-5p	TAB2
hsa-miR-203b-3p	CERS6			hsa-miR-203a-5p	ST8SIA4
hsa-miR-203b-3p	CENPL			hsa-miR-203a-5p	SLC12A3
hsa-miR-203b-3p	HS2ST1			hsa-miR-203a-5p	SLC6A14
hsa-miR-203b-3p	BCL9			hsa-miR-203a-5p	THAP5
hsa-miR-203b-3p	TBL2			hsa-miR-203a-5p	IRAK3
hsa-miR-203b-3p	SYT11			hsa-miR-203a-5p	AC105020.1
hsa-miR-203b-3p	RXRA			hsa-miR-203a-5p	KLF11
hsa-miR-203b-3p	GDAP2			hsa-miR-203a-5p	BIRC6
hsa-miR-203b-3p	RABGAP1L			hsa-miR-203a-5p	FPR2
hsa-miR-203b-3p	GOLGA3			hsa-miR-203a-5p	ACSM3
hsa-miR-203b-3p	CYREN			hsa-miR-203a-5p	TOMM5
hsa-miR-203b-3p	MAP2K6			hsa-miR-203a-5p	ATAD2
hsa-miR-203b-3p	ARGLU1			hsa-miR-203a-5p	SHROOM4
hsa-miR-203b-3p	CCAR1			hsa-miR-203a-5p	RASEF
hsa-miR-203b-3p	THAP6			hsa-miR-203a-5p	CYP8B1
hsa-miR-203b-3p	ALOX5			hsa-miR-203a-5p	RNASE13
hsa-miR-203b-3p	ZNF492			hsa-miR-203a-5p	GK
hsa-miR-203b-3p	SPRED2			hsa-miR-203a-5p	HS3ST1
hsa-miR-203b-3p	ZNF423			hsa-miR-203a-5p	DNAJC19
hsa-miR-203b-3p	MFF			hsa-miR-203a-5p	KCNC3
hsa-miR-203b-3p	ARHGAP18			hsa-miR-203a-5p	FCGR3A
hsa-miR-203b-3p	NDEL1			hsa-miR-203a-5p	CD300LG
hsa-miR-203b-3p	SEC14L2			hsa-miR-203a-5p	FGF20
hsa-miR-203b-3p	B4GALNT1			hsa-miR-203a-5p	GCM1
hsa-miR-203b-3p	LRPAP1			hsa-miR-203a-5p	TSNARE1
hsa-miR-203b-3p	PRKCB			hsa-miR-203a-5p	SSBP2
hsa-miR-203b-3p	C17orf80			hsa-miR-203a-5p	BTBD19
hsa-miR-203b-3p	SYT2			hsa-miR-203a-5p	P4HB
hsa-miR-203b-3p	UBR7			hsa-miR-203a-5p	RP11-80A15.1
hsa-miR-203b-3p	RSL1D1			hsa-miR-203a-5p	CYP3A7
hsa-miR-203b-3p	EMCN			hsa-miR-203a-5p	MRPS2
hsa-miR-203b-3p	MAF			hsa-miR-203a-5p	PPT1
hsa-miR-203b-3p	DCUN1D1			hsa-miR-203a-5p	THAP10
hsa-miR-203b-3p	TENM2			hsa-miR-203a-5p	CCND1
hsa-miR-203b-3p	MIB1			hsa-miR-203a-5p	C5orf64
hsa-miR-203b-3p	FUT9			hsa-miR-203a-5p	AJAP1
hsa-miR-203b-3p	ACVR2B			hsa-miR-203a-5p	ABCA1
hsa-miR-203b-3p	TTC39C			hsa-miR-203a-5p	UNC13A
hsa-miR-203b-3p	FERMT1			hsa-miR-203a-5p	ZFP30
hsa-miR-203b-3p	CLP1			hsa-miR-203a-5p	PAK4
hsa-miR-203b-3p	GLCCI1			hsa-miR-203a-5p	RNF150
hsa-miR-203b-3p	FLG2			hsa-miR-203a-5p	NKX2-3
hsa-miR-203b-3p	ZDHHC3			hsa-miR-203a-5p	CD58
hsa-miR-203b-3p	HSD3B2			hsa-miR-203a-5p	KRTAP2-2
hsa-miR-203b-3p	SLC23A2			hsa-miR-203a-5p	ZNF773
hsa-miR-203b-3p	PPM1E			hsa-miR-203a-5p	ZNF385D
hsa-miR-203b-3p	P2RY1			hsa-miR-203a-5p	CDC42EP2
hsa-miR-203b-3p	PTCH1			hsa-miR-203a-5p	EHD4
hsa-miR-203b-3p	YWHAE			hsa-miR-203a-5p	PAX9
hsa-miR-203b-3p	KMT5B			hsa-miR-203a-5p	MRPL35
hsa-miR-203b-3p	LHX6			hsa-miR-203a-5p	UST
hsa-miR-203b-3p	FKTN			hsa-miR-203a-5p	SYS1
hsa-miR-203b-3p	NUP160			hsa-miR-203a-5p	SLC19A3
hsa-miR-203b-3p	MTF2			hsa-miR-203a-5p	PPP2CB
hsa-miR-203b-3p	RPGRIP1L			hsa-miR-203a-5p	CYFIP2
hsa-miR-203b-3p	ZHX3			hsa-miR-203a-5p	AC025278.1
hsa-miR-203b-3p	HOOK3			hsa-miR-203a-5p	NSL1
hsa-miR-203b-3p	ZDBF2			hsa-miR-203a-5p	MAVS
hsa-miR-203b-3p	AP3S1			hsa-miR-203a-5p	SLC41A2
hsa-miR-203b-3p	GJA5			hsa-miR-203a-5p	CPED1
hsa-miR-203b-3p	MAPK14			hsa-miR-203a-5p	CX3CR1
hsa-miR-203b-3p	LIN7C			hsa-miR-203a-5p	SASH1
hsa-miR-203b-3p	NRCAM			hsa-miR-203a-5p	CSNK1E
hsa-miR-203b-3p	MBNL3			hsa-miR-203a-5p	TUBG2
hsa-miR-203b-3p	FOXP1			hsa-miR-203a-5p	ZNF561
hsa-miR-203b-3p	PSG1			hsa-miR-203a-5p	NHLRC2
hsa-miR-203b-3p	HYDIN			hsa-miR-203a-5p	ARL14EPL
hsa-miR-203b-3p	TBX3			hsa-miR-203a-5p	ZNF704
hsa-miR-203b-3p	STRBP			hsa-miR-203a-5p	EFNA5
hsa-miR-203b-3p	MANF			hsa-miR-203a-5p	NIP7
hsa-miR-203b-3p	FREM1			hsa-miR-203a-5p	RD3
hsa-miR-203b-3p	SLC2A13			hsa-miR-203a-5p	SNX27
hsa-miR-203b-3p	STXBP4			hsa-miR-203a-5p	KLC1
hsa-miR-203b-3p	ACBD3			hsa-miR-203a-5p	MEGF9
hsa-miR-203b-3p	GBP1			hsa-miR-203a-5p	PTCD2
hsa-miR-203b-3p	PKHD1			hsa-miR-203a-5p	TEX22
hsa-miR-203b-3p	DYNLRB1			hsa-miR-203a-5p	LPP
hsa-miR-203b-3p	INA			hsa-miR-203a-5p	CCR8
hsa-miR-203b-3p	EDN3			hsa-miR-203a-5p	SNX12
hsa-miR-203b-3p	MASTL			hsa-miR-203a-5p	SSX2B
hsa-miR-203b-3p	FAM71B			hsa-miR-203a-5p	FAM167A
hsa-miR-203b-3p	ENPP1			hsa-miR-203a-5p	SSX2
hsa-miR-203b-3p	FAM149B1			hsa-miR-203a-5p	MPRIP
hsa-miR-203b-3p	TBC1D8B			hsa-miR-203a-5p	KCTD4
hsa-miR-203b-3p	TMEM132B			hsa-miR-203a-5p	FAM19A4
hsa-miR-203b-3p	PTP4A1			hsa-miR-203a-5p	FAM27E3
hsa-miR-203b-3p	GBP3			hsa-miR-203a-5p	CENPP
hsa-miR-203b-3p	TCEA1			hsa-miR-203a-5p	ATE1
hsa-miR-203b-3p	TCF7			hsa-miR-203a-5p	TOPBP1
hsa-miR-203b-3p	RBFOX2			hsa-miR-203a-5p	COG5
hsa-miR-203b-3p	UGDH			hsa-miR-203a-5p	GDF6
hsa-miR-203b-3p	XK			hsa-miR-203a-5p	HIST1H3G
hsa-miR-203b-3p	ACE2			hsa-miR-203a-5p	CREB5
hsa-miR-203b-3p	PRKN			hsa-miR-203a-5p	AIRE
hsa-miR-203b-3p	NISCH			hsa-miR-203a-5p	FAM27E1
hsa-miR-203b-3p	GPCPD1			hsa-miR-203a-5p	TRPM4
hsa-miR-203b-3p	PDIA6			hsa-miR-203a-5p	ZBTB37
hsa-miR-203b-3p	ZNF600			hsa-miR-203a-5p	MACC1
hsa-miR-203b-3p	SEL1L			hsa-miR-203a-5p	CD28
hsa-miR-203b-3p	ATP8B1			hsa-miR-203a-5p	PVR
hsa-miR-203b-3p	ALOXE3			hsa-miR-203a-5p	LRRD1
hsa-miR-203b-3p	SLC9C1			hsa-miR-203a-5p	RABGEF1
hsa-miR-203b-3p	CLCN5			hsa-miR-203a-5p	CCDC171
hsa-miR-203b-3p	EXOC4			hsa-miR-203a-5p	CCDC17
hsa-miR-203b-3p	ARID4B			hsa-miR-203a-5p	GOLGA6A
hsa-miR-203b-3p	MSRB3			hsa-miR-203a-5p	IL1RAP
hsa-miR-203b-3p	UNC5C			hsa-miR-203a-5p	UBQLNL
hsa-miR-203b-3p	ERI2			hsa-miR-203a-5p	LRP8
hsa-miR-203b-3p	FAM8A1			hsa-miR-203a-5p	FAM120A
hsa-miR-203b-3p	GOLGA8H			hsa-miR-203a-5p	XRN1
hsa-miR-203b-3p	TAS2R1			hsa-miR-203a-5p	FOXA1
hsa-miR-203b-3p	PDE4B			hsa-miR-203a-5p	LOXL1
hsa-miR-203b-3p	PTEN			hsa-miR-203a-5p	ELMO2
hsa-miR-203b-3p	CISD3			hsa-miR-203a-5p	KANSL3
hsa-miR-203b-3p	SEC24C			hsa-miR-203a-5p	RELA
hsa-miR-203b-3p	ARHGEF9			hsa-miR-203a-5p	PCYT1A
hsa-miR-203b-3p	SYNCRIP			hsa-miR-203a-5p	SOX4
hsa-miR-203b-3p	KMT2A			hsa-miR-203a-5p	SLC30A6
hsa-miR-203b-3p	DEPDC1			hsa-miR-203a-5p	ZNF197
hsa-miR-203b-3p	TUSC3			hsa-miR-203a-5p	ARHGAP42
hsa-miR-203b-3p	CCDC178			hsa-miR-203a-5p	WIPF1
hsa-miR-203b-3p	PEG3			hsa-miR-203a-5p	FSTL1
hsa-miR-203b-3p	IL2RB			hsa-miR-203a-5p	CCDC40
hsa-miR-203b-3p	NACC2			hsa-miR-203a-5p	PAX3
hsa-miR-203b-3p	RAD23B			hsa-miR-203a-5p	AL590483.1
hsa-miR-203b-3p	FBXW2			hsa-miR-203a-5p	ITGA8
hsa-miR-203b-3p	HDAC9			hsa-miR-203a-5p	VPS13B
hsa-miR-203b-3p	HACD4			hsa-miR-203a-5p	RP11-47I22.4
hsa-miR-203b-3p	TENT2			hsa-miR-203a-5p	SLC4A5
hsa-miR-203b-3p	SLC12A2			hsa-miR-203a-5p	LPCAT2
hsa-miR-203b-3p	RERG			hsa-miR-203a-5p	F8A1
hsa-miR-203b-3p	SCN2A			hsa-miR-203a-5p	STX10
hsa-miR-203b-3p	PHACTR4			hsa-miR-203a-5p	C1GALT1
hsa-miR-203b-3p	ZNF287			hsa-miR-203a-5p	F8A3
hsa-miR-203b-3p	TUBB1			hsa-miR-203a-5p	B3GALT5
hsa-miR-203b-3p	TEP1			hsa-miR-203a-5p	EML1
hsa-miR-203b-3p	WDFY3			hsa-miR-203a-5p	F8A2
hsa-miR-203b-3p	DESI2			hsa-miR-203a-5p	HNRNPUL1
hsa-miR-203b-3p	MED12L			hsa-miR-203a-5p	CDV3
hsa-miR-203b-3p	IL15RA			hsa-miR-203a-5p	TYRP1
hsa-miR-203b-3p	PTPMT1			hsa-miR-203a-5p	MOB1A
hsa-miR-203b-3p	STARD4			hsa-miR-203a-5p	UNG
hsa-miR-203b-3p	MAP1LC3B			hsa-miR-203a-5p	CD300LB
hsa-miR-203b-3p	MIGA2			hsa-miR-203a-5p	PAX8
hsa-miR-203b-3p	CD96			hsa-miR-203a-5p	RANBP3
hsa-miR-203b-3p	KIAA0408			hsa-miR-203a-5p	LOH12CR2
hsa-miR-203b-3p	DMRT2			hsa-miR-203a-5p	RP5-850E9.3
hsa-miR-203b-3p	C1GALT1			hsa-miR-203a-5p	UCP1
hsa-miR-203b-3p	MAP1LC3B2			hsa-miR-203a-5p	DIP2B
hsa-miR-203b-3p	ZNF324			hsa-miR-203a-5p	CAMKK2
hsa-miR-203b-3p	NSL1			hsa-miR-203a-5p	PLCXD1
hsa-miR-203b-3p	CLEC1A			hsa-miR-203a-5p	CEACAM16
hsa-miR-203b-3p	TRABD2A			hsa-miR-203a-5p	AMER1
hsa-miR-203b-3p	SCAMP1			hsa-miR-203a-5p	TAOK3
hsa-miR-203b-3p	ZNF426			hsa-miR-203a-5p	TSHZ1
hsa-miR-203b-3p	PPP1R3E			hsa-miR-203a-5p	MAPK1
hsa-miR-203b-3p	LCK			hsa-miR-203a-5p	CELF6
hsa-miR-203b-3p	CELF4			hsa-miR-203a-5p	WNK1
hsa-miR-203b-3p	CTSS			hsa-miR-203a-5p	STRA6
hsa-miR-203b-3p	ADORA3			hsa-miR-203a-5p	C17orf105
hsa-miR-203b-3p	SIAH1			hsa-miR-203a-5p	SLC22A13
hsa-miR-203b-3p	ACER3			hsa-miR-203a-5p	MBD1
hsa-miR-203b-3p	ZNF326			hsa-miR-203a-5p	CLEC4D
hsa-miR-203b-3p	LSAMP			hsa-miR-203a-5p	KHDRBS2
hsa-miR-203b-3p	GK			hsa-miR-203a-5p	MARVELD1
hsa-miR-203b-3p	SOGA3			hsa-miR-203a-5p	DGKB
hsa-miR-203b-3p	ARPC2			hsa-miR-203a-5p	ZBTB41
hsa-miR-203b-3p	SRRM1			hsa-miR-203a-5p	MIPOL1
hsa-miR-203b-3p	SMG8			hsa-miR-203a-5p	KBTBD2
hsa-miR-203b-3p	CCDC9B			hsa-miR-203a-5p	RABL5
hsa-miR-203b-3p	CHRNB4			hsa-miR-203a-5p	DUS4L
hsa-miR-203b-3p	SEMA6A			hsa-miR-203a-5p	TDRD6
hsa-miR-203b-3p	FNBP4			hsa-miR-203a-5p	ZNF391
hsa-miR-203b-3p	FAM122B			hsa-miR-203a-5p	CYP4F31P
hsa-miR-203b-3p	OTUD3			hsa-miR-203a-5p	CYB5R3
hsa-miR-203b-3p	CCDC91			hsa-miR-203a-5p	PDGFB
hsa-miR-203b-3p	U2AF1			hsa-miR-203a-5p	KLF3
hsa-miR-203b-3p	RFX3			hsa-miR-203a-5p	OPA3
hsa-miR-203b-3p	KCNJ16			hsa-miR-203a-5p	LDB2
hsa-miR-203b-3p	C1orf87			hsa-miR-203a-5p	LTBR
hsa-miR-203b-3p	DOK6			hsa-miR-203a-5p	KATNAL2
hsa-miR-203b-3p	ACTG1			hsa-miR-203a-5p	ORC6
hsa-miR-203b-3p	SFMBT1			hsa-miR-203a-5p	CACNA1S
hsa-miR-203b-3p	U2AF1L5			hsa-miR-203a-5p	RPP30
hsa-miR-203b-3p	PDE10A			hsa-miR-203a-5p	RCOR3
hsa-miR-203b-3p	TOMM20			hsa-miR-203a-5p	SPRTN
hsa-miR-203b-3p	C20orf197			hsa-miR-203a-5p	CYS1
hsa-miR-203b-3p	FMNL3			hsa-miR-203a-5p	CDC42EP3
hsa-miR-203b-3p	TSTD2			hsa-miR-203a-5p	CRKL
hsa-miR-203b-3p	TENM3			hsa-miR-203a-5p	MMP8
hsa-miR-203b-3p	FHDC1			hsa-miR-203a-5p	ACSL5
hsa-miR-203b-3p	KLHL31			hsa-miR-203a-5p	NFATC4
hsa-miR-203b-3p	SLC4A8			hsa-miR-203a-5p	NABP2
hsa-miR-203b-3p	COL4A3			hsa-miR-203a-5p	PTPRCAP
hsa-miR-203b-3p	CORIN			hsa-miR-203a-5p	KLRD1
hsa-miR-203b-3p	SSR1			hsa-miR-203a-5p	CD226
hsa-miR-203b-3p	GLI3			hsa-miR-203a-5p	DNAJC6
hsa-miR-203b-3p	RBMX			hsa-miR-203a-5p	BRCA2
hsa-miR-203b-3p	ATG12			hsa-miR-203a-5p	PGRMC1
hsa-miR-203b-3p	PSMB1			hsa-miR-203a-5p	SLC45A4
hsa-miR-203b-3p	GPR26			hsa-miR-203a-5p	PNPLA3
hsa-miR-203b-3p	GABRA4			hsa-miR-203a-5p	TFCP2L1
hsa-miR-203b-3p	MARK3			hsa-miR-203a-5p	RP11-93B14.6
hsa-miR-203b-3p	BRWD1			hsa-miR-203a-5p	PLA2G2D
hsa-miR-203b-3p	GEMIN8			hsa-miR-203a-5p	TSPYL5
hsa-miR-203b-3p	FGF14			hsa-miR-203a-5p	ZNF862
hsa-miR-203b-3p	RASAL2			hsa-miR-203a-5p	TMEM132D
hsa-miR-203b-3p	DSTN			hsa-miR-203a-5p	HSPB8
hsa-miR-203b-3p	CCKAR			hsa-miR-203a-5p	TGFBR1
hsa-miR-203b-3p	CCDC186			hsa-miR-203a-5p	ACAD9
hsa-miR-203b-3p	LOC101059915			hsa-miR-203a-5p	DDX52
hsa-miR-203b-3p	LAMA1			hsa-miR-203a-5p	ZNF517
hsa-miR-203b-3p	NR4A2			hsa-miR-203a-5p	FOXP2
hsa-miR-203b-3p	NCOA7			hsa-miR-203a-5p	PDE4B
[truncated: 9,315 more rows]
