# Supplementary material for: Identification of key genes associated with cervical cancer based on bioinformatics analysis
Source: BMC Cancer. 2024 Jul 25;24:897. doi: 10.1186/s12885-024-12658-z (PMC11282596; doi:10.1186/s12885-024-12658-z)
Supplement: Supplementary file 6 — Supplementary Material 6 [file 12885_2024_12658_MOESM6_ESM.xlsx]

## Sheet: Sheet1
	Table S5 Screening of common target genes in three databases
miRNA	miR-21-3p	miR-21-5p	miR-203a-3p	miR-203a-5p	miR-203b-3p	miR-203b-5p
gene	RBPMS	YOD1	CASK	TSC22D2	MRPS5	TIPARP
	ARNTL	FASLG	CLOCK	BTG2	GAN	CAPN1
	MAP1B	ZNF367	NUFIP2	BRAP	YWHAE	VEZF1
	TMEM241	SKP2	SNAI2	SHMT1	ACBD3	BCL2L11
	CALM1	TGFBI	DUSP5	VAMP3	TBC1D8B	MED13
	SOX4	IL12A	ZNF148	TRIM21	PTP4A1	EFHD2
	SMAD1	KRIT1	PIK3CA	DMRT2	RBFOX2	SEPT2
		PELI1	CADM2	WIPF2	ERI2	AIDA
		RALGPS2	ABCE1	CREB5	DDHD1
		PBRM1	RAPGEF1	PRKX	SHOC2
		PPP1R3B	E2F3
		PLEKHA1	TCF4
		SPRY1	DLX5
		STAT3	NAA30
		BCL7A	GXYLT1
		CCL1	KIF2A
		TIAM1	PRICKLE2
		OSR1	IL24
		PAN3	MBNL1
		PDCD4	MCTP1
		GID4	CNNM3
		MAP3K1	MSI2
		CPEB3	SLC39A9
		RECK	BCL7A
		CCL20	SRC
		NTF3	FOXK1
		TIMP3	MAPK8
		JAG1	RASAL2
		BTG2	KHDRBS1
		NFIA	SOCS6
		KLHL15	SMURF2
		GLCCI1	ZEB1
		SPRY2	NCL
		LRRC57	TRPS1
		STAG2	NFYA
		RMND5A	ZMYM2
		RASA1	LCOR
		SOX5	PXDN
		TMEM170A	SMAD9
		HIPK3	TRIM71
		EPHA4	IGFBP5
		WWP1	TBCEL
		NFIB	ZEB2
		UBR3	BMI1
		RASGRP1	MAFK
		SMAD7	TSC22D2
		RP2	ARID2
		MSH2	LASP1
		DUSP8	VGLL4
		KBTBD6	EDNRA
		IL6R	KLHL15
		MTMR12	PRKCA
		PRKCE	CREB1
		FBXO11	ATM
		PCBP1	RLIM
		MAP2K3	NETO2
		ST6GAL1
		SATB1
		TNRC6B
		VASH2
		ZCCHC3
		AGO4
		CDC25A
		CBX4
		LIFR
		NFAT5
		PIK3R1
		BMPR2
		MBNL1
		JPH1
		SLC16A10
		RTN4
		TNPO1
		TESK2
		SUZ12
		TET1
		ADNP
		MEF2C
		SCRN1
		SOWAHC
		OLR1
		KLHL42
		SESN1
		RASEF
		TGFB2
		ANKRD46
		COL4A1
		FRS2
		NAA50
		PURB
		KLF5
		PAG1
		HNRNPK
